# Supplementary material for: Ethyl 1′′-benzyl-2′′-oxo-2′,3′,5′,6′,7′,7a’-hexa­hydro-1′H-di­spiro­[indeno­[1,2-b]quinoxaline-11,2′-pyrrolizine-3′,3′′-indoline]-1′-carboxyl­ate monohydrate
Source: Acta Crystallogr Sect E Struct Rep Online. 2013 May 11;69(Pt 6):o854–5. doi: 10.1107/S1600536813011537 (PMC3684937; doi:10.1107/S1600536813011537)
Supplement: Supplementary file 1 [file e-69-0o854-sup1.cif]

##############################################################################
#                                                                            #
# This CIF contains the data in a paper accepted for publication in          #
# Acta Crystallographica Section E. It conforms to the requirements of       #
# Notes for Authors for Acta Crystallographica Section E, and has been       #
# peer reviewed under the auspices of the IUCr Commission on Journals.       #
#                                                                            #
# Full details of the Crystallographic Information File format               #
# are given in the paper "The Crystallographic Information File (CIF):       #
# a New Standard Archive File for Crystallography" by S. R. Hall, F. H.      #
# Allen and I. D. Brown [Acta Cryst. (1991), A47, 655-685].                  #
#                                                                            #
# The current version of the core CIF dictionary is obtainable from          #
# ftp://ftp.iucr.org/pub/cif_core.dic.                                       #
#                                                                            #
# Software is freely available for graphical display of the structure(s)     #
# in this CIF. For information consult the CIF software page                 #
# http://www.iucr.org/resources/cif/software.                                #
#                                                                            #
# This file may be used for bona fide research purposes within the           #
# scientific community so long as proper attribution is given to the journal # 
# article from which it was obtained.                                        #
#                                                                            #
##############################################################################
data_global
_audit_creation_method     SHELXL-97
_journal_date_recd_electronic     2013-03-26
_journal_date_accepted     2013-04-27
_journal_name_full     'Acta Crystallographica, Section E'
_journal_year     2013
_journal_volume     69
_journal_issue      6
_journal_page_first     o854
_journal_page_last     o855
_journal_paper_category     QO
_journal_paper_doi     10.1107/S1600536813011537
_journal_coeditor_code     BX2437
_publ_contact_author_name     'A. SubbiahPandi'
_publ_contact_author_address
;
  Department of Physics
  Presidency College
  Chennai 600 005
  India
;
_publ_contact_author_email     'a_sp59@yahoo.in'
_publ_contact_author_fax     '091 044 2854 4894'
_publ_contact_author_phone     '091 044 2591061'
_publ_section_title
;\
Ethyl
1''-benzyl-2''-oxo-2',3',5',6',7',7a'-hexahydro-1'<i>H</i>-dispiro[indeno[1,\
2-<i>b</i>]quinoxaline-11,2'-pyrrolizine-3',3''-indoline]-1'-carboxylate
monohydrate
;
loop_
    _publ_author_name
    _publ_author_address
    'Piskala Subburaman Kannan'
;    Department of Physics
     S.M.K. Fomra Institute of Technology
     Thaiyur
     Chennai 603 103
     India
;
    'Srinu Lanka'
;   Organic Chemistry Division
    CSIR-Central Leather Research Institute
    Adyar
    Chennai 600 020
    India
;
    'Sathiah Thennarasu'
;   Organic Chemistry Division
    CSIR-Central Leather Research Institute
    Adyar
    Chennai 600 020
    India
;
    'Gopal Vimala'
;    Department of Physics
     Presidency College (Autonomous)
     Chennai 600 005
     India
;
    'Arunachalathevar SubbiahPandi'
;
    Department of Physics
    Presidency College (Autonomous)
    Chennai 600 005
    India
;
data_I
_audit_creation_method     SHELXL-97
_chemical_name_systematic
;\
Ethyl 1''-benzyl-2''-oxo-2',3',5',6',7',7a'-hexahydro-1'<i>H</i>-\
dispiro[indeno[1,2-<i>b</i>]quinoxaline-11,2'-pyrrolizine-3',3''-indoline]-\
1'-carboxylate monohydrate
;
_chemical_name_common     ?
_chemical_formula_moiety     'C38 H32 N4 O3, H2 O'
_chemical_formula_sum     'C38 H34 N4 O4'
_chemical_formula_iupac     'C38 H32 N4 O3, H2 O'
_chemical_formula_weight     610.69
_chemical_melting_point     ?
_symmetry_cell_setting     triclinic
_symmetry_space_group_name_H-M     'P -1'
_symmetry_space_group_name_Hall     '-P 1'
loop_
    _symmetry_equiv_pos_as_xyz
    'x, y, z'
    '-x, -y, -z'
_cell_length_a     11.0527(3)
_cell_length_b     11.5834(3)
_cell_length_c     12.2015(3)
_cell_angle_alpha     97.3700(10)
_cell_angle_beta     92.0370(10)
_cell_angle_gamma     96.8100(10)
_cell_volume     1536.25(7)
_cell_formula_units_Z     2
_cell_measurement_reflns_used     5410
_cell_measurement_theta_min     1.69
_cell_measurement_theta_max     25.00
_cell_measurement_temperature     293(2)
_exptl_crystal_description     'Block'
_exptl_crystal_colour     colourless
_exptl_crystal_size_max     0.25
_exptl_crystal_size_mid     0.22
_exptl_crystal_size_min     0.19
_exptl_crystal_density_diffrn     1.320
_exptl_crystal_density_meas     ?
_exptl_crystal_density_method     'not measured'
_exptl_crystal_F_000     644
_exptl_absorpt_coefficient_mu     0.087
_exptl_absorpt_correction_type     multi-scan
_exptl_absorpt_process_details     '(SADABS; Bruker, 2008)'
_exptl_absorpt_correction_T_min     0.979
_exptl_absorpt_correction_T_max     0.984
_exptl_special_details     ?
_diffrn_ambient_temperature     293(2)
_diffrn_radiation_type     MoK\a
_diffrn_radiation_wavelength     0.71073
_diffrn_radiation_source     'fine-focus sealed tube'
_diffrn_radiation_monochromator     graphite
_diffrn_measurement_device_type     'Bruker APEXII CCD area detector'
_diffrn_measurement_method     '\w and \f scans'
_diffrn_detector_area_resol_mean     ?
_diffrn_reflns_number     21165
_diffrn_reflns_av_R_equivalents     0.0266
_diffrn_reflns_av_sigmaI/netI     0.0184
_diffrn_reflns_theta_min     1.69
_diffrn_reflns_theta_max     25.00
_diffrn_reflns_theta_full     25.00
_diffrn_measured_fraction_theta_max     1.000
_diffrn_measured_fraction_theta_full     1.000
_diffrn_reflns_limit_h_min     -13
_diffrn_reflns_limit_h_max     13
_diffrn_reflns_limit_k_min     -13
_diffrn_reflns_limit_k_max     13
_diffrn_reflns_limit_l_min     -14
_diffrn_reflns_limit_l_max     14
_diffrn_standards_number     ?
_diffrn_standards_interval_count     ?
_diffrn_standards_interval_time     ?
_diffrn_standards_decay_%     ?
_refine_special_details
;
 Refinement of F^2^ against ALL reflections.  The weighted R-factor wR and
 goodness of fit S are based on F^2^, conventional R-factors R are based
 on F, with F set to zero for negative F^2^. The threshold expression of
 F^2^ > 2sigma(F^2^) is used only for calculating R-factors(gt) etc. and is
 not relevant to the choice of reflections for refinement.  R-factors based
 on F^2^ are statistically about twice as large as those based on F, and R-
 factors based on ALL data will be even larger.
;
_reflns_number_total     5410
_reflns_number_gt     4751
_reflns_threshold_expression     I>2sigma(I)
_refine_ls_structure_factor_coef     Fsqd
_refine_ls_matrix_type     full
_refine_ls_R_factor_all     0.0463
_refine_ls_R_factor_gt     0.0404
_refine_ls_wR_factor_gt     0.1081
_refine_ls_wR_factor_ref     0.1143
_refine_ls_goodness_of_fit_ref     1.016
_refine_ls_restrained_S_all     1.020
_refine_ls_number_reflns     5410
_refine_ls_number_parameters     422
_refine_ls_number_restraints     3
_refine_ls_hydrogen_treatment     mixed
_refine_ls_weighting_scheme     calc
_refine_ls_weighting_details
         'calc w=1/[\s^2^(Fo^2^)+(0.0592P)^2^+0.5303P] where P=(Fo^2^+2Fc^2^)/3'
_atom_sites_solution_hydrogens     geom
_atom_sites_solution_primary     direct
_atom_sites_solution_secondary     difmap
_refine_ls_shift/su_max     0.001
_refine_ls_shift/su_mean     0.000
_refine_diff_density_max     0.266
_refine_diff_density_min     -0.308
_refine_ls_extinction_method     'SHELXL97 (Sheldrick, 2008)'
_refine_ls_extinction_coef     0.0134(15)
_refine_ls_extinction_expression
                                  'Fc^*^=kFc[1+0.001xFc^2^\l^3^/sin(2\q)]^-1/4^'
loop_
    _atom_type_symbol
    _atom_type_description
    _atom_type_scat_dispersion_real
    _atom_type_scat_dispersion_imag
    _atom_type_scat_source
    'C' 'C' 0.0033 0.0016
                         'International Tables Vol C Tables 4.2.6.8 and 6.1.1.4'
    'H' 'H' 0.0000 0.0000
                         'International Tables Vol C Tables 4.2.6.8 and 6.1.1.4'
    'N' 'N' 0.0061 0.0033
                         'International Tables Vol C Tables 4.2.6.8 and 6.1.1.4'
    'O' 'O' 0.0106 0.0060
                         'International Tables Vol C Tables 4.2.6.8 and 6.1.1.4'
_computing_data_collection     'APEX2 (Bruker, 2008)'
_computing_cell_refinement     'SAINT (Bruker, 2008)'
_computing_data_reduction     'SAINT (Bruker, 2008)'
_computing_structure_solution     'SHELXS97 (Sheldrick, 2008)'
_computing_structure_refinement     'SHELXL97 (Sheldrick, 2008)'
_computing_molecular_graphics     'ORTEP-3 for Windows (Farrugia, 2012)'
_computing_publication_material
                            'SHELXL97 (Sheldrick, 2008) and PLATON (Spek, 2009)'
loop_
    _atom_site_type_symbol
    _atom_site_label
    _atom_site_fract_x
    _atom_site_fract_y
    _atom_site_fract_z
    _atom_site_U_iso_or_equiv
    _atom_site_adp_type
    _atom_site_calc_flag
    _atom_site_refinement_flags
    _atom_site_occupancy
    _atom_site_symmetry_multiplicity
    _atom_site_disorder_assembly
    _atom_site_disorder_group
    C C1 0.33289(14) 0.60474(13) 0.97720(12) 0.0363(3) Uani d . 1 1 . .
    C C2 0.27983(16) 0.53695(15) 0.88023(13) 0.0472(4) Uani d . 1 1 . .
    H H2 0.1967 0.5108 0.8754 0.057 Uiso calc R 1 1 . .
    C C3 0.34944(18) 0.50896(17) 0.79262(14) 0.0547(5) Uani d . 1 1 . .
    H H3 0.3132 0.4640 0.7286 0.066 Uiso calc R 1 1 . .
    C C4 0.47454(18) 0.54734(16) 0.79835(15) 0.0540(5) Uani d . 1 1 . .
    H H4 0.5207 0.5287 0.7378 0.065 Uiso calc R 1 1 . .
    C C5 0.52933(16) 0.61179(15) 0.89196(14) 0.0487(4) Uani d . 1 1 . .
    H H5 0.6127 0.6364 0.8951 0.058 Uiso calc R 1 1 . .
    C C6 0.46058(14) 0.64146(13) 0.98405(13) 0.0383(3) Uani d . 1 1 . .
    C C7 0.31818(13) 0.69142(12) 1.15216(11) 0.0312(3) Uani d . 1 1 . .
    C C8 0.44754(13) 0.72317(12) 1.16075(12) 0.0338(3) Uani d . 1 1 . .
    C C9 0.48255(13) 0.77731(12) 1.27325(12) 0.0347(3) Uani d . 1 1 . .
    C C10 0.59802(14) 0.81928(14) 1.32171(14) 0.0419(4) Uani d . 1 1 . .
    H H10 0.6670 0.8174 1.2803 0.050 Uiso calc R 1 1 . .
    C C11 0.60769(15) 0.86350(14) 1.43215(14) 0.0438(4) Uani d . 1 1 . .
    H H11 0.6839 0.8924 1.4660 0.053 Uiso calc R 1 1 . .
    C C12 0.50493(15) 0.86526(13) 1.49326(13) 0.0420(4) Uani d . 1 1 . .
    H H12 0.5134 0.8941 1.5682 0.050 Uiso calc R 1 1 . .
    C C13 0.38954(14) 0.82503(13) 1.44535(13) 0.0382(3) Uani d . 1 1 . .
    H H13 0.3210 0.8279 1.4873 0.046 Uiso calc R 1 1 . .
    C C14 0.37783(13) 0.78043(12) 1.33380(12) 0.0322(3) Uani d . 1 1 . .
    C C15 0.26261(12) 0.73456(12) 1.26003(11) 0.0306(3) Uani d . 1 1 . .
    C C16 0.17216(12) 0.64178(12) 1.30948(11) 0.0311(3) Uani d . 1 1 . .
    C C17 0.08006(12) 0.57554(12) 1.21443(12) 0.0324(3) Uani d . 1 1 . .
    C C18 0.22870(12) 0.54088(12) 1.34875(12) 0.0321(3) Uani d . 1 1 . .
    C C19 0.30618(14) 0.53514(14) 1.43864(13) 0.0385(3) Uani d . 1 1 . .
    H H19 0.3328 0.6020 1.4881 0.046 Uiso calc R 1 1 . .
    C C20 0.34386(15) 0.42751(15) 1.45399(14) 0.0436(4) Uani d . 1 1 . .
    H H20 0.3963 0.4227 1.5141 0.052 Uiso calc R 1 1 . .
    C C21 0.30422(15) 0.32808(14) 1.38100(14) 0.0446(4) Uani d . 1 1 . .
    H H21 0.3322 0.2575 1.3915 0.054 Uiso calc R 1 1 . .
    C C22 0.22365(14) 0.33140(13) 1.29237(13) 0.0409(4) Uani d . 1 1 . .
    H H22 0.1954 0.2640 1.2441 0.049 Uiso calc R 1 1 . .
    C C23 0.18692(13) 0.43837(12) 1.27831(12) 0.0331(3) Uani d . 1 1 . .
    C C24 0.04034(15) 0.37286(14) 1.11225(13) 0.0426(4) Uani d . 1 1 . .
    H H24A 0.1019 0.3390 1.0683 0.051 Uiso calc R 1 1 . .
    H H24B -0.0096 0.4104 1.0639 0.051 Uiso calc R 1 1 . .
    C C25 -0.03895(16) 0.27579(15) 1.15617(15) 0.0481(4) Uani d . 1 1 . .
    C C26 -0.10008(19) 0.2954(2) 1.25144(18) 0.0668(6) Uani d . 1 1 . .
    H H26 -0.0929 0.3705 1.2906 0.080 Uiso calc R 1 1 . .
    C C27 -0.1720(3) 0.2049(3) 1.2897(3) 0.1052(10) Uani d . 1 1 . .
    H H27 -0.2130 0.2196 1.3544 0.126 Uiso calc R 1 1 . .
    C C28 -0.1837(3) 0.0943(3) 1.2338(4) 0.1271(15) Uani d . 1 1 . .
    H H28 -0.2319 0.0335 1.2602 0.153 Uiso calc R 1 1 . .
    C C29 -0.1241(4) 0.0736(2) 1.1390(4) 0.1244(14) Uani d . 1 1 . .
    H H29 -0.1321 -0.0018 1.1004 0.149 Uiso calc R 1 1 . .
    C C30 -0.0512(3) 0.16379(19) 1.0990(2) 0.0880(8) Uani d . 1 1 . .
    H H30 -0.0109 0.1487 1.0340 0.106 Uiso calc R 1 1 . .
    C C31 0.4884(3) 1.0676(3) 1.1530(2) 0.0950(8) Uani d . 1 1 . .
    H H31A 0.5302 1.1394 1.1343 0.143 Uiso calc R 1 1 . .
    H H31B 0.5261 1.0025 1.1189 0.143 Uiso calc R 1 1 . .
    H H31C 0.4930 1.0690 1.2319 0.143 Uiso calc R 1 1 . .
    C C32 0.3595(2) 1.05536(18) 1.1130(2) 0.0722(6) Uani d . 1 1 . .
    H H32A 0.3219 1.1220 1.1463 0.087 Uiso calc R 1 1 . .
    H H32B 0.3549 1.0548 1.0334 0.087 Uiso calc R 1 1 . .
    C C33 0.24386(15) 0.95123(13) 1.23835(13) 0.0413(4) Uani d . 1 1 . .
    C C34 0.17726(13) 0.83303(12) 1.25340(12) 0.0347(3) Uani d . 1 1 . .
    H H34 0.1176 0.8079 1.1911 0.042 Uiso calc R 1 1 . .
    C C35 0.11039(14) 0.83350(13) 1.36057(13) 0.0382(3) Uani d . 1 1 . .
    H H35 0.1548 0.8927 1.4170 0.046 Uiso calc R 1 1 . .
    C C36 -0.02444(16) 0.84985(17) 1.35917(17) 0.0558(5) Uani d . 1 1 . .
    H H36A -0.0356 0.9317 1.3779 0.067 Uiso calc R 1 1 . .
    H H36B -0.0648 0.8201 1.2875 0.067 Uiso calc R 1 1 . .
    C C37 -0.07122(18) 0.77731(19) 1.44790(19) 0.0652(5) Uani d . 1 1 . .
    H H37A -0.0531 0.8207 1.5212 0.078 Uiso calc R 1 1 . .
    H H37B -0.1586 0.7547 1.4375 0.078 Uiso calc R 1 1 . .
    C C38 -0.00303(15) 0.67035(16) 1.43219(15) 0.0481(4) Uani d . 1 1 . .
    H H38A 0.0062 0.6383 1.5012 0.058 Uiso calc R 1 1 . .
    H H38B -0.0456 0.6099 1.3772 0.058 Uiso calc R 1 1 . .
    N N1 0.26028(11) 0.63329(11) 1.06378(10) 0.0354(3) Uani d . 1 1 . .
    N N2 0.51881(11) 0.70233(11) 1.07875(11) 0.0398(3) Uani d . 1 1 . .
    N N3 0.10044(11) 0.46128(10) 1.19862(10) 0.0352(3) Uani d . 1 1 . .
    N N4 0.11669(11) 0.71534(11) 1.39436(10) 0.0352(3) Uani d . 1 1 . .
    O O1 0.00192(9) 0.61759(9) 1.16524(9) 0.0415(3) Uani d . 1 1 . .
    O O2 0.29325(13) 0.94730(11) 1.14075(11) 0.0604(4) Uani d . 1 1 . .
    O O3 0.25075(15) 1.03746(11) 1.30440(12) 0.0722(4) Uani d . 1 1 . .
    O O4 0.79032(17) 0.76464(16) 1.09100(18) 0.0942(6) Uani d D 1 1 . .
    H H4A 0.7036(15) 0.730(2) 1.091(2) 0.113 Uiso d D 1 1 . .
    H H4B 0.832(2) 0.701(2) 1.116(2) 0.113 Uiso d D 1 1 . .
loop_
    _atom_site_aniso_label
    _atom_site_aniso_U_11
    _atom_site_aniso_U_22
    _atom_site_aniso_U_33
    _atom_site_aniso_U_12
    _atom_site_aniso_U_13
    _atom_site_aniso_U_23
    C1 0.0393(8) 0.0371(8) 0.0333(8) 0.0066(6) 0.0053(6) 0.0052(6)
    C2 0.0447(9) 0.0545(10) 0.0399(9) 0.0048(7) 0.0013(7) -0.0019(7)
    C3 0.0626(11) 0.0619(11) 0.0365(9) 0.0074(9) 0.0049(8) -0.0054(8)
    C4 0.0621(11) 0.0593(11) 0.0406(9) 0.0089(9) 0.0191(8) 0.0016(8)
    C5 0.0465(9) 0.0528(10) 0.0464(10) 0.0018(8) 0.0176(8) 0.0050(8)
    C6 0.0406(8) 0.0363(8) 0.0384(8) 0.0035(6) 0.0085(6) 0.0066(6)
    C7 0.0335(7) 0.0279(7) 0.0328(7) 0.0038(6) 0.0028(6) 0.0059(6)
    C8 0.0332(7) 0.0310(7) 0.0374(8) 0.0023(6) 0.0045(6) 0.0061(6)
    C9 0.0344(8) 0.0301(7) 0.0391(8) 0.0021(6) 0.0006(6) 0.0046(6)
    C10 0.0332(8) 0.0401(8) 0.0507(9) 0.0014(6) -0.0001(7) 0.0037(7)
    C11 0.0389(8) 0.0384(8) 0.0514(10) 0.0023(7) -0.0112(7) 0.0015(7)
    C12 0.0499(9) 0.0355(8) 0.0387(8) 0.0057(7) -0.0084(7) 0.0004(6)
    C13 0.0410(8) 0.0358(8) 0.0371(8) 0.0046(6) 0.0024(6) 0.0019(6)
    C14 0.0334(7) 0.0265(7) 0.0361(8) 0.0021(5) -0.0002(6) 0.0039(6)
    C15 0.0310(7) 0.0286(7) 0.0317(7) 0.0028(6) 0.0018(6) 0.0026(6)
    C16 0.0294(7) 0.0313(7) 0.0322(7) 0.0032(6) 0.0021(6) 0.0035(6)
    C17 0.0285(7) 0.0349(7) 0.0339(7) 0.0003(6) 0.0037(6) 0.0074(6)
    C18 0.0290(7) 0.0333(7) 0.0346(7) 0.0031(6) 0.0051(6) 0.0065(6)
    C19 0.0377(8) 0.0400(8) 0.0374(8) 0.0020(6) 0.0003(6) 0.0065(6)
    C20 0.0402(8) 0.0497(9) 0.0443(9) 0.0073(7) -0.0005(7) 0.0174(7)
    C21 0.0446(9) 0.0382(8) 0.0552(10) 0.0110(7) 0.0062(7) 0.0162(7)
    C22 0.0435(9) 0.0325(8) 0.0467(9) 0.0045(6) 0.0065(7) 0.0044(6)
    C23 0.0326(7) 0.0338(7) 0.0335(7) 0.0027(6) 0.0059(6) 0.0065(6)
    C24 0.0497(9) 0.0412(9) 0.0341(8) 0.0005(7) 0.0010(7) -0.0011(7)
    C25 0.0477(9) 0.0398(9) 0.0538(10) -0.0036(7) -0.0129(8) 0.0074(7)
    C26 0.0652(13) 0.0685(13) 0.0669(13) -0.0072(10) 0.0096(10) 0.0227(10)
    C27 0.0797(17) 0.122(3) 0.120(2) -0.0198(17) 0.0124(16) 0.068(2)
    C28 0.089(2) 0.103(3) 0.190(4) -0.0445(19) -0.033(2) 0.087(3)
    C29 0.126(3) 0.0467(14) 0.188(4) -0.0303(16) -0.045(3) 0.0187(19)
    C30 0.1015(19) 0.0468(12) 0.1050(19) -0.0101(12) -0.0135(15) -0.0073(12)
    C31 0.0943(19) 0.0915(18) 0.100(2) -0.0146(15) 0.0232(15) 0.0334(15)
    C32 0.0932(17) 0.0504(11) 0.0784(14) 0.0043(11) 0.0299(12) 0.0262(10)
    C33 0.0472(9) 0.0336(8) 0.0441(9) 0.0077(7) 0.0030(7) 0.0066(7)
    C34 0.0356(8) 0.0308(7) 0.0378(8) 0.0063(6) 0.0006(6) 0.0038(6)
    C35 0.0392(8) 0.0346(8) 0.0413(8) 0.0092(6) 0.0052(6) 0.0022(6)
    C36 0.0458(10) 0.0592(11) 0.0681(12) 0.0221(8) 0.0132(9) 0.0131(9)
    C37 0.0484(11) 0.0759(13) 0.0773(14) 0.0196(10) 0.0252(10) 0.0170(11)
    C38 0.0409(9) 0.0546(10) 0.0496(10) 0.0036(7) 0.0150(7) 0.0093(8)
    N1 0.0351(6) 0.0369(7) 0.0336(7) 0.0039(5) 0.0034(5) 0.0030(5)
    N2 0.0353(7) 0.0422(7) 0.0405(7) -0.0001(5) 0.0079(6) 0.0035(6)
    N3 0.0369(7) 0.0322(6) 0.0347(6) -0.0002(5) -0.0005(5) 0.0030(5)
    N4 0.0344(6) 0.0350(6) 0.0365(7) 0.0054(5) 0.0081(5) 0.0039(5)
    O1 0.0350(6) 0.0433(6) 0.0458(6) 0.0045(5) -0.0063(5) 0.0076(5)
    O2 0.0844(9) 0.0431(7) 0.0546(8) 0.0008(6) 0.0227(7) 0.0114(6)
    O3 0.1080(12) 0.0355(7) 0.0684(9) -0.0052(7) 0.0259(8) -0.0036(6)
    O4 0.0750(11) 0.0835(12) 0.1217(15) -0.0009(9) 0.0213(11) 0.0098(11)
_geom_special_details
;
 All esds (except the esd in the dihedral angle between two l.s. planes)
 are estimated using the full covariance matrix.  The cell esds are taken
 into account individually in the estimation of esds in distances, angles
 and torsion angles; correlations between esds in cell parameters are only
 used when they are defined by crystal symmetry.  An approximate (isotropic)
 treatment of cell esds is used for estimating esds involving l.s. planes.
;
loop_
    _geom_bond_atom_site_label_1
    _geom_bond_atom_site_label_2
    _geom_bond_site_symmetry_2
    _geom_bond_distance
    _geom_bond_publ_flag
    C1 N1 . 1.3795(19) ?
    C1 C2 . 1.401(2) ?
    C1 C6 . 1.421(2) ?
    C2 C3 . 1.367(2) ?
    C2 H2 . 0.9300 ?
    C3 C4 . 1.398(3) ?
    C3 H3 . 0.9300 ?
    C4 C5 . 1.361(3) ?
    C4 H4 . 0.9300 ?
    C5 C6 . 1.408(2) ?
    C5 H5 . 0.9300 ?
    C6 N2 . 1.370(2) ?
    C7 N1 . 1.2994(19) ?
    C7 C8 . 1.430(2) ?
    C7 C15 . 1.5234(19) ?
    C8 N2 . 1.3111(19) ?
    C8 C9 . 1.453(2) ?
    C9 C10 . 1.393(2) ?
    C9 C14 . 1.397(2) ?
    C10 C11 . 1.375(2) ?
    C10 H10 . 0.9300 ?
    C11 C12 . 1.381(2) ?
    C11 H11 . 0.9300 ?
    C12 C13 . 1.386(2) ?
    C12 H12 . 0.9300 ?
    C13 C14 . 1.388(2) ?
    C13 H13 . 0.9300 ?
    C14 C15 . 1.5329(19) ?
    C15 C34 . 1.5719(19) ?
    C15 C16 . 1.5725(19) ?
    C16 N4 . 1.4550(18) ?
    C16 C18 . 1.510(2) ?
    C16 C17 . 1.5725(19) ?
    C17 O1 . 1.2171(17) ?
    C17 N3 . 1.3593(19) ?
    C18 C19 . 1.381(2) ?
    C18 C23 . 1.393(2) ?
    C19 C20 . 1.393(2) ?
    C19 H19 . 0.9300 ?
    C20 C21 . 1.379(2) ?
    C20 H20 . 0.9300 ?
    C21 C22 . 1.384(2) ?
    C21 H21 . 0.9300 ?
    C22 C23 . 1.378(2) ?
    C22 H22 . 0.9300 ?
    C23 N3 . 1.4106(19) ?
    C24 N3 . 1.4536(19) ?
    C24 C25 . 1.508(2) ?
    C24 H24A . 0.9700 ?
    C24 H24B . 0.9700 ?
    C25 C26 . 1.372(3) ?
    C25 C30 . 1.381(3) ?
    C26 C27 . 1.380(3) ?
    C26 H26 . 0.9300 ?
    C27 C28 . 1.362(5) ?
    C27 H27 . 0.9300 ?
    C28 C29 . 1.361(6) ?
    C28 H28 . 0.9300 ?
    C29 C30 . 1.392(5) ?
    C29 H29 . 0.9300 ?
    C30 H30 . 0.9300 ?
    C31 C32 . 1.475(4) ?
    C31 H31A . 0.9600 ?
    C31 H31B . 0.9600 ?
    C31 H31C . 0.9600 ?
    C32 O2 . 1.458(2) ?
    C32 H32A . 0.9700 ?
    C32 H32B . 0.9700 ?
    C33 O3 . 1.193(2) ?
    C33 O2 . 1.325(2) ?
    C33 C34 . 1.512(2) ?
    C34 C35 . 1.524(2) ?
    C34 H34 . 0.9800 ?
    C35 N4 . 1.4879(19) ?
    C35 C36 . 1.524(2) ?
    C35 H35 . 0.9800 ?
    C36 C37 . 1.522(3) ?
    C36 H36A . 0.9700 ?
    C36 H36B . 0.9700 ?
    C37 C38 . 1.520(3) ?
    C37 H37A . 0.9700 ?
    C37 H37B . 0.9700 ?
    C38 N4 . 1.4756(19) ?
    C38 H38A . 0.9700 ?
    C38 H38B . 0.9700 ?
    O4 H4A . 0.997(17) ?
    O4 H4B . 0.981(16) ?
loop_
    _geom_angle_atom_site_label_1
    _geom_angle_atom_site_label_2
    _geom_angle_atom_site_label_3
    _geom_angle_site_symmetry_1
    _geom_angle_site_symmetry_3
    _geom_angle
    _geom_angle_publ_flag
    N1 C1 C2 . . 119.29(14) ?
    N1 C1 C6 . . 121.71(13) ?
    C2 C1 C6 . . 119.00(14) ?
    C3 C2 C1 . . 120.44(16) ?
    C3 C2 H2 . . 119.8 ?
    C1 C2 H2 . . 119.8 ?
    C2 C3 C4 . . 120.58(16) ?
    C2 C3 H3 . . 119.7 ?
    C4 C3 H3 . . 119.7 ?
    C5 C4 C3 . . 120.48(16) ?
    C5 C4 H4 . . 119.8 ?
    C3 C4 H4 . . 119.8 ?
    C4 C5 C6 . . 120.45(16) ?
    C4 C5 H5 . . 119.8 ?
    C6 C5 H5 . . 119.8 ?
    N2 C6 C5 . . 119.23(14) ?
    N2 C6 C1 . . 121.73(13) ?
    C5 C6 C1 . . 119.02(15) ?
    N1 C7 C8 . . 123.16(13) ?
    N1 C7 C15 . . 126.77(12) ?
    C8 C7 C15 . . 110.07(12) ?
    N2 C8 C7 . . 123.60(13) ?
    N2 C8 C9 . . 127.85(13) ?
    C7 C8 C9 . . 108.53(12) ?
    C10 C9 C14 . . 121.61(14) ?
    C10 C9 C8 . . 129.58(14) ?
    C14 C9 C8 . . 108.80(12) ?
    C11 C10 C9 . . 118.45(15) ?
    C11 C10 H10 . . 120.8 ?
    C9 C10 H10 . . 120.8 ?
    C10 C11 C12 . . 120.43(15) ?
    C10 C11 H11 . . 119.8 ?
    C12 C11 H11 . . 119.8 ?
    C11 C12 C13 . . 121.47(15) ?
    C11 C12 H12 . . 119.3 ?
    C13 C12 H12 . . 119.3 ?
    C12 C13 C14 . . 118.96(15) ?
    C12 C13 H13 . . 120.5 ?
    C14 C13 H13 . . 120.5 ?
    C13 C14 C9 . . 119.07(13) ?
    C13 C14 C15 . . 129.73(13) ?
    C9 C14 C15 . . 111.17(12) ?
    C7 C15 C14 . . 100.96(11) ?
    C7 C15 C34 . . 115.65(11) ?
    C14 C15 C34 . . 111.25(11) ?
    C7 C15 C16 . . 116.12(11) ?
    C14 C15 C16 . . 114.20(11) ?
    C34 C15 C16 . . 99.28(11) ?
    N4 C16 C18 . . 115.33(12) ?
    N4 C16 C17 . . 114.34(11) ?
    C18 C16 C17 . . 101.24(11) ?
    N4 C16 C15 . . 101.90(11) ?
    C18 C16 C15 . . 115.48(11) ?
    C17 C16 C15 . . 108.92(11) ?
    O1 C17 N3 . . 125.59(13) ?
    O1 C17 C16 . . 126.48(13) ?
    N3 C17 C16 . . 107.90(11) ?
    C19 C18 C23 . . 119.19(14) ?
    C19 C18 C16 . . 131.86(13) ?
    C23 C18 C16 . . 108.92(12) ?
    C18 C19 C20 . . 118.91(15) ?
    C18 C19 H19 . . 120.5 ?
    C20 C19 H19 . . 120.5 ?
    C21 C20 C19 . . 120.68(15) ?
    C21 C20 H20 . . 119.7 ?
    C19 C20 H20 . . 119.7 ?
    C20 C21 C22 . . 121.23(15) ?
    C20 C21 H21 . . 119.4 ?
    C22 C21 H21 . . 119.4 ?
    C23 C22 C21 . . 117.45(15) ?
    C23 C22 H22 . . 121.3 ?
    C21 C22 H22 . . 121.3 ?
    C22 C23 C18 . . 122.46(14) ?
    C22 C23 N3 . . 127.28(14) ?
    C18 C23 N3 . . 110.17(12) ?
    N3 C24 C25 . . 113.45(13) ?
    N3 C24 H24A . . 108.9 ?
    C25 C24 H24A . . 108.9 ?
    N3 C24 H24B . . 108.9 ?
    C25 C24 H24B . . 108.9 ?
    H24A C24 H24B . . 107.7 ?
    C26 C25 C30 . . 118.8(2) ?
    C26 C25 C24 . . 121.92(16) ?
    C30 C25 C24 . . 119.30(19) ?
    C25 C26 C27 . . 120.7(3) ?
    C25 C26 H26 . . 119.7 ?
    C27 C26 H26 . . 119.7 ?
    C28 C27 C26 . . 120.6(3) ?
    C28 C27 H27 . . 119.7 ?
    C26 C27 H27 . . 119.7 ?
    C29 C28 C27 . . 119.3(3) ?
    C29 C28 H28 . . 120.3 ?
    C27 C28 H28 . . 120.3 ?
    C28 C29 C30 . . 120.9(3) ?
    C28 C29 H29 . . 119.6 ?
    C30 C29 H29 . . 119.6 ?
    C25 C30 C29 . . 119.7(3) ?
    C25 C30 H30 . . 120.2 ?
    C29 C30 H30 . . 120.2 ?
    C32 C31 H31A . . 109.5 ?
    C32 C31 H31B . . 109.5 ?
    H31A C31 H31B . . 109.5 ?
    C32 C31 H31C . . 109.5 ?
    H31A C31 H31C . . 109.5 ?
    H31B C31 H31C . . 109.5 ?
    O2 C32 C31 . . 110.82(19) ?
    O2 C32 H32A . . 109.5 ?
    C31 C32 H32A . . 109.5 ?
    O2 C32 H32B . . 109.5 ?
    C31 C32 H32B . . 109.5 ?
    H32A C32 H32B . . 108.1 ?
    O3 C33 O2 . . 123.94(15) ?
    O3 C33 C34 . . 125.11(15) ?
    O2 C33 C34 . . 110.94(13) ?
    C33 C34 C35 . . 113.68(12) ?
    C33 C34 C15 . . 114.17(12) ?
    C35 C34 C15 . . 103.24(11) ?
    C33 C34 H34 . . 108.5 ?
    C35 C34 H34 . . 108.5 ?
    C15 C34 H34 . . 108.5 ?
    N4 C35 C36 . . 105.46(13) ?
    N4 C35 C34 . . 105.26(11) ?
    C36 C35 C34 . . 119.23(14) ?
    N4 C35 H35 . . 108.8 ?
    C36 C35 H35 . . 108.8 ?
    C34 C35 H35 . . 108.8 ?
    C37 C36 C35 . . 102.07(14) ?
    C37 C36 H36A . . 111.4 ?
    C35 C36 H36A . . 111.4 ?
    C37 C36 H36B . . 111.4 ?
    C35 C36 H36B . . 111.4 ?
    H36A C36 H36B . . 109.2 ?
    C38 C37 C36 . . 104.06(14) ?
    C38 C37 H37A . . 110.9 ?
    C36 C37 H37A . . 110.9 ?
    C38 C37 H37B . . 110.9 ?
    C36 C37 H37B . . 110.9 ?
    H37A C37 H37B . . 109.0 ?
    N4 C38 C37 . . 104.17(14) ?
    N4 C38 H38A . . 110.9 ?
    C37 C38 H38A . . 110.9 ?
    N4 C38 H38B . . 110.9 ?
    C37 C38 H38B . . 110.9 ?
    H38A C38 H38B . . 108.9 ?
    C7 N1 C1 . . 114.98(12) ?
    C8 N2 C6 . . 114.67(13) ?
    C17 N3 C23 . . 111.20(12) ?
    C17 N3 C24 . . 124.95(13) ?
    C23 N3 C24 . . 123.85(12) ?
    C16 N4 C38 . . 118.33(12) ?
    C16 N4 C35 . . 110.13(11) ?
    C38 N4 C35 . . 109.36(12) ?
    C33 O2 C32 . . 117.59(15) ?
    H4A O4 H4B . . 100.3(17) ?
loop_
    _geom_torsion_atom_site_label_1
    _geom_torsion_atom_site_label_2
    _geom_torsion_atom_site_label_3
    _geom_torsion_atom_site_label_4
    _geom_torsion_site_symmetry_1
    _geom_torsion_site_symmetry_2
    _geom_torsion_site_symmetry_3
    _geom_torsion_site_symmetry_4
    _geom_torsion
    _geom_torsion_publ_flag
    N1 C1 C2 C3 . . . . 179.00(15) ?
    C6 C1 C2 C3 . . . . -1.5(2) ?
    C1 C2 C3 C4 . . . . 0.1(3) ?
    C2 C3 C4 C5 . . . . 1.0(3) ?
    C3 C4 C5 C6 . . . . -0.5(3) ?
    C4 C5 C6 N2 . . . . 177.39(16) ?
    C4 C5 C6 C1 . . . . -1.0(2) ?
    N1 C1 C6 N2 . . . . 3.1(2) ?
    C2 C1 C6 N2 . . . . -176.36(14) ?
    N1 C1 C6 C5 . . . . -178.56(14) ?
    C2 C1 C6 C5 . . . . 2.0(2) ?
    N1 C7 C8 N2 . . . . 3.8(2) ?
    C15 C7 C8 N2 . . . . -176.70(13) ?
    N1 C7 C8 C9 . . . . -174.74(13) ?
    C15 C7 C8 C9 . . . . 4.75(16) ?
    N2 C8 C9 C10 . . . . -0.4(3) ?
    C7 C8 C9 C10 . . . . 178.08(15) ?
    N2 C8 C9 C14 . . . . -178.92(14) ?
    C7 C8 C9 C14 . . . . -0.44(16) ?
    C14 C9 C10 C11 . . . . 0.6(2) ?
    C8 C9 C10 C11 . . . . -177.71(15) ?
    C9 C10 C11 C12 . . . . 0.4(2) ?
    C10 C11 C12 C13 . . . . -1.3(2) ?
    C11 C12 C13 C14 . . . . 1.0(2) ?
    C12 C13 C14 C9 . . . . 0.1(2) ?
    C12 C13 C14 C15 . . . . -177.74(14) ?
    C10 C9 C14 C13 . . . . -0.9(2) ?
    C8 C9 C14 C13 . . . . 177.77(13) ?
    C10 C9 C14 C15 . . . . 177.30(13) ?
    C8 C9 C14 C15 . . . . -4.04(16) ?
    N1 C7 C15 C14 . . . . 172.83(13) ?
    C8 C7 C15 C14 . . . . -6.64(14) ?
    N1 C7 C15 C34 . . . . -67.00(18) ?
    C8 C7 C15 C34 . . . . 113.53(13) ?
    N1 C7 C15 C16 . . . . 48.77(19) ?
    C8 C7 C15 C16 . . . . -130.70(12) ?
    C13 C14 C15 C7 . . . . -175.60(14) ?
    C9 C14 C15 C7 . . . . 6.46(14) ?
    C13 C14 C15 C34 . . . . 61.14(19) ?
    C9 C14 C15 C34 . . . . -116.80(13) ?
    C13 C14 C15 C16 . . . . -50.2(2) ?
    C9 C14 C15 C16 . . . . 131.82(12) ?
    C7 C15 C16 N4 . . . . -167.83(11) ?
    C14 C15 C16 N4 . . . . 75.26(13) ?
    C34 C15 C16 N4 . . . . -43.17(12) ?
    C7 C15 C16 C18 . . . . 66.38(16) ?
    C14 C15 C16 C18 . . . . -50.53(16) ?
    C34 C15 C16 C18 . . . . -168.96(11) ?
    C7 C15 C16 C17 . . . . -46.67(15) ?
    C14 C15 C16 C17 . . . . -163.58(11) ?
    C34 C15 C16 C17 . . . . 77.99(12) ?
    N4 C16 C17 O1 . . . . 46.14(19) ?
    C18 C16 C17 O1 . . . . 170.79(14) ?
    C15 C16 C17 O1 . . . . -67.08(17) ?
    N4 C16 C17 N3 . . . . -132.09(12) ?
    C18 C16 C17 N3 . . . . -7.43(14) ?
    C15 C16 C17 N3 . . . . 114.69(12) ?
    N4 C16 C18 C19 . . . . -47.3(2) ?
    C17 C16 C18 C19 . . . . -171.24(15) ?
    C15 C16 C18 C19 . . . . 71.31(19) ?
    N4 C16 C18 C23 . . . . 130.56(13) ?
    C17 C16 C18 C23 . . . . 6.58(14) ?
    C15 C16 C18 C23 . . . . -110.87(13) ?
    C23 C18 C19 C20 . . . . 2.3(2) ?
    C16 C18 C19 C20 . . . . 179.94(14) ?
    C18 C19 C20 C21 . . . . -0.2(2) ?
    C19 C20 C21 C22 . . . . -1.7(2) ?
    C20 C21 C22 C23 . . . . 1.6(2) ?
    C21 C22 C23 C18 . . . . 0.6(2) ?
    C21 C22 C23 N3 . . . . -175.82(14) ?
    C19 C18 C23 C22 . . . . -2.5(2) ?
    C16 C18 C23 C22 . . . . 179.33(13) ?
    C19 C18 C23 N3 . . . . 174.42(12) ?
    C16 C18 C23 N3 . . . . -3.72(16) ?
    N3 C24 C25 C26 . . . . 32.7(2) ?
    N3 C24 C25 C30 . . . . -147.57(19) ?
    C30 C25 C26 C27 . . . . 0.3(3) ?
    C24 C25 C26 C27 . . . . 180.0(2) ?
    C25 C26 C27 C28 . . . . 0.1(4) ?
    C26 C27 C28 C29 . . . . -0.4(5) ?
    C27 C28 C29 C30 . . . . 0.3(5) ?
    C26 C25 C30 C29 . . . . -0.3(4) ?
    C24 C25 C30 C29 . . . . 179.9(2) ?
    C28 C29 C30 C25 . . . . 0.1(5) ?
    O3 C33 C34 C35 . . . . 3.5(2) ?
    O2 C33 C34 C35 . . . . -175.81(13) ?
    O3 C33 C34 C15 . . . . -114.54(19) ?
    O2 C33 C34 C15 . . . . 66.11(17) ?
    C7 C15 C34 C33 . . . . -70.91(16) ?
    C14 C15 C34 C33 . . . . 43.49(16) ?
    C16 C15 C34 C33 . . . . 164.10(12) ?
    C7 C15 C34 C35 . . . . 165.19(12) ?
    C14 C15 C34 C35 . . . . -80.41(14) ?
    C16 C15 C34 C35 . . . . 40.20(13) ?
    C33 C34 C35 N4 . . . . -147.05(12) ?
    C15 C34 C35 N4 . . . . -22.83(14) ?
    C33 C34 C35 C36 . . . . 94.96(17) ?
    C15 C34 C35 C36 . . . . -140.83(14) ?
    N4 C35 C36 C37 . . . . 29.94(18) ?
    C34 C35 C36 C37 . . . . 147.83(16) ?
    C35 C36 C37 C38 . . . . -38.7(2) ?
    C36 C37 C38 N4 . . . . 32.9(2) ?
    C8 C7 N1 C1 . . . . -0.5(2) ?
    C15 C7 N1 C1 . . . . -179.95(13) ?
    C2 C1 N1 C7 . . . . 176.80(14) ?
    C6 C1 N1 C7 . . . . -2.6(2) ?
    C7 C8 N2 C6 . . . . -3.3(2) ?
    C9 C8 N2 C6 . . . . 175.00(14) ?
    C5 C6 N2 C8 . . . . -178.33(14) ?
    C1 C6 N2 C8 . . . . 0.0(2) ?
    O1 C17 N3 C23 . . . . -172.47(13) ?
    C16 C17 N3 C23 . . . . 5.77(15) ?
    O1 C17 N3 C24 . . . . 6.7(2) ?
    C16 C17 N3 C24 . . . . -175.06(12) ?
    C22 C23 N3 C17 . . . . 175.30(14) ?
    C18 C23 N3 C17 . . . . -1.47(16) ?
    C22 C23 N3 C24 . . . . -3.9(2) ?
    C18 C23 N3 C24 . . . . 179.36(13) ?
    C25 C24 N3 C17 . . . . -115.58(16) ?
    C25 C24 N3 C23 . . . . 63.48(19) ?
    C18 C16 N4 C38 . . . . -76.15(16) ?
    C17 C16 N4 C38 . . . . 40.64(18) ?
    C15 C16 N4 C38 . . . . 157.97(13) ?
    C18 C16 N4 C35 . . . . 157.07(12) ?
    C17 C16 N4 C35 . . . . -86.13(14) ?
    C15 C16 N4 C35 . . . . 31.19(14) ?
    C37 C38 N4 C16 . . . . -141.24(15) ?
    C37 C38 N4 C35 . . . . -14.10(18) ?
    C36 C35 N4 C16 . . . . 121.53(14) ?
    C34 C35 N4 C16 . . . . -5.40(15) ?
    C36 C35 N4 C38 . . . . -10.11(17) ?
    C34 C35 N4 C38 . . . . -137.04(13) ?
    O3 C33 O2 C32 . . . . -0.2(3) ?
    C34 C33 O2 C32 . . . . 179.15(16) ?
    C31 C32 O2 C33 . . . . 88.0(2) ?
loop_
    _geom_hbond_atom_site_label_D
    _geom_hbond_atom_site_label_H
    _geom_hbond_atom_site_label_A
    _geom_hbond_site_symmetry_A
    _geom_hbond_distance_DH
    _geom_hbond_distance_HA
    _geom_hbond_distance_DA
    _geom_hbond_angle_DHA
    O4 H4A N2 . 0.994(18) 2.027(17) 2.996(2) 164(2)
    O4 H4B O1 1_655 0.99(2) 2.31(2) 3.222(2) 153.6(18)
    C2 H2 O1 2_567 0.93 2.50 3.393(2) 162
    C24 H24A O4 2_667 0.97 2.56 3.495(3) 163
