# Supplementary material for: Ethyl 1′′-benzyl-2′′-oxo-2′,3′,5′,6′,7′,7a’-hexa­hydro-1′H-di­spiro­[indeno­[1,2-b]quinoxaline-11,2′-pyrrolizine-3′,3′′-indoline]-1′-carboxyl­ate monohydrate
Source: Acta Crystallogr Sect E Struct Rep Online. 2013 May 11;69(Pt 6):o854–5. doi: 10.1107/S1600536813011537 (PMC3684937; doi:10.1107/S1600536813011537)
Supplement: Supplementary file 2 [file e-69-0o854-Isup2.hkl]

#
# h,k,l, Fc-squared, Fo-squared, sigma(Fo-squared) and status flag
#
data_I
_shelx_title ' LSD8 in P-1'
_shelx_refln_list_code          4
_shelx_F_calc_maximum      186.07
_exptl_crystal_F_000       644.00
_reflns_d_resolution_high  0.8409
 
loop_
 _symmetry_equiv_pos_as_xyz
 'x, y, z'
 '-x, -y, -z'
 
_cell_length_a    11.0527
_cell_length_b    11.5834
_cell_length_c    12.2015
_cell_angle_alpha  97.370
_cell_angle_beta   92.037
_cell_angle_gamma  96.810
 
_shelx_F_squared_multiplier     1.000
 
loop_
 _refln_index_h
 _refln_index_k
 _refln_index_l
 _refln_F_squared_calc
 _refln_F_squared_meas
 _refln_F_squared_sigma
 _refln_observed_status
   1   0   0        0.58        3.56      0.15 o
   2   0   0       15.56       22.23      0.30 o
   3   0   0        2.75        5.22      0.31 o
   4   0   0     1917.13     1986.96     21.63 o
   5   0   0      461.94      479.30      6.38 o
   6   0   0      459.88      487.29      6.54 o
   7   0   0      192.37      181.61      2.69 o
   8   0   0      145.72      133.57      2.72 o
   9   0   0        0.20        0.27      0.35 o
  10   0   0      146.60      144.99      4.65 o
  11   0   0       39.31       35.26      1.68 o
  12   0   0       15.21       12.92      1.28 o
  13   0   0        8.22        7.23      1.81 o
 -13   1   0       20.45       22.19      2.58 o
 -12   1   0       93.35       93.18      4.65 o
 -11   1   0       13.83       14.80      3.35 o
 -10   1   0       23.95       22.63      1.36 o
  -9   1   0      453.81      457.02      8.14 o
  -8   1   0       42.83       46.12      1.15 o
  -7   1   0       35.36       30.35      0.89 o
  -6   1   0      194.65      188.91      2.45 o
  -5   1   0      577.32      620.06      7.30 o
  -4   1   0      243.92      211.85      2.45 o
  -3   1   0     1688.81     1575.94     17.13 o
  -2   1   0     1277.21     1230.83     13.52 o
  -1   1   0     5327.26     5744.63     54.36 o
   0   1   0     2469.78     2337.97     25.73 o
   1   1   0     1559.72     1730.85     16.62 o
   2   1   0      528.84      520.65      5.00 o
   3   1   0      127.87      157.59      1.71 o
   4   1   0       73.43       95.79      1.22 o
   5   1   0       17.81       19.76      0.52 o
   6   1   0     1368.96     1446.81     21.01 o
   7   1   0        9.36        5.25      0.35 o
   8   1   0      144.37      143.52      3.00 o
   9   1   0      116.04      106.50      2.43 o
  10   1   0       25.97       31.75      1.29 o
  11   1   0      114.16      109.51      2.73 o
  12   1   0       23.99       20.87      5.16 o
 -13   2   0        6.56        7.57      2.32 o
 -12   2   0        8.04       11.65      1.36 o
 -11   2   0       12.04        8.48      0.89 o
 -10   2   0        6.06        7.28      0.84 o
  -9   2   0       47.62       43.54      1.23 o
  -8   2   0        1.02        0.90      0.37 o
  -7   2   0       45.07       52.27      1.15 o
  -6   2   0       13.82       15.99      0.50 o
  -5   2   0       11.46        5.47      0.28 o
  -4   2   0      658.15      669.78      6.80 o
  -3   2   0      628.89      571.02      5.77 o
  -2   2   0     8864.77     9328.90    106.88 o
  -1   2   0      735.19      600.75      5.66 o
   0   2   0     1288.00     1098.25     14.57 o
   1   2   0      598.12      536.76      4.73 o
   2   2   0      138.11      181.27      1.71 o
   3   2   0      353.79      334.44      3.08 o
   4   2   0       42.07       34.55      0.56 o
   5   2   0      920.51      903.61     10.69 o
   6   2   0       26.38       40.01      0.79 o
   7   2   0       18.61       13.19      0.50 o
   8   2   0        3.06        4.85      0.74 o
   9   2   0       12.44       13.66      1.03 o
  10   2   0       19.49       15.88      1.43 o
  11   2   0       53.69       50.01      2.19 o
  12   2   0       17.94       24.53      2.58 o
 -13   3   0       10.75       11.87      1.43 o
 -12   3   0       69.71       76.46      3.10 o
 -11   3   0       76.55       78.64      2.42 o
 -10   3   0       77.28       72.36      1.46 o
  -9   3   0      608.11      633.25      8.30 o
  -8   3   0       10.56       13.93      0.85 o
  -7   3   0      216.85      205.04      2.66 o
  -6   3   0       92.12       96.15      1.42 o
  -5   3   0      437.69      393.27      4.34 o
  -4   3   0     2090.53     2157.27     21.50 o
  -3   3   0     2888.76     2811.41     28.03 o
  -2   3   0     1012.90      897.28      8.45 o
  -1   3   0       22.74       10.19      0.41 o
   0   3   0        2.32        2.61      0.16 o
   1   3   0      543.55      464.43      4.69 o
   2   3   0       49.17       36.18      0.59 o
   3   3   0      973.67      971.41      9.91 o
   4   3   0     1957.03     1995.76     19.64 o
   5   3   0       59.34       72.23      1.37 o
   6   3   0        0.12       -0.19      0.16 o
   7   3   0      274.81      242.24      3.13 o
   8   3   0        1.83        1.75      0.53 o
   9   3   0        7.97        4.00      0.64 o
  10   3   0       70.60       55.59      1.83 o
  11   3   0       11.14        8.54      1.94 o
  12   3   0       18.67       17.78      1.54 o
 -12   4   0      183.52      189.56      5.73 o
 -11   4   0       12.35       12.30      0.81 o
 -10   4   0       99.11       86.57      1.64 o
  -9   4   0       34.96       40.07      0.94 o
  -8   4   0       53.95       49.65      0.97 o
  -7   4   0       56.15       60.59      1.06 o
  -6   4   0      285.76      285.94      3.51 o
  -5   4   0      338.02      347.51      3.61 o
  -4   4   0      169.33      200.78      2.33 o
  -3   4   0      780.09      803.23      8.14 o
  -2   4   0     4205.80     3978.97     39.46 o
  -1   4   0      152.54      136.44      1.45 o
   0   4   0      147.43      152.32      1.63 o
   1   4   0      234.04      221.87      2.42 o
   2   4   0      377.74      349.92      3.96 o
   3   4   0        0.42        0.15      0.16 o
   4   4   0       11.94       12.85      0.36 o
   5   4   0      455.03      467.96      5.48 o
   6   4   0      596.50      606.62      8.24 o
   7   4   0      105.67       96.04      1.91 o
   8   4   0       15.88       13.14      0.68 o
   9   4   0        4.82        3.86      0.68 o
  10   4   0       15.90       16.82      1.09 o
  11   4   0       20.14       20.51      1.54 o
 -12   5   0      175.24      181.78      3.97 o
 -11   5   0        5.65        6.20      0.60 o
 -10   5   0       74.16       78.62      1.79 o
  -9   5   0      192.30      190.29      2.95 o
  -8   5   0       75.44       65.86      1.18 o
  -7   5   0        9.84        7.40      0.40 o
  -6   5   0       27.48       37.59      0.73 o
  -5   5   0        0.63        0.26      0.16 o
  -4   5   0      400.73      437.16      4.86 o
  -3   5   0      244.72      275.50      2.93 o
  -2   5   0      995.57     1071.73     10.67 o
  -1   5   0       30.09       25.61      0.47 o
   0   5   0       18.40       18.47      0.35 o
   1   5   0      155.55      165.42      1.80 o
   2   5   0      146.17      160.34      1.87 o
   3   5   0       65.00       47.18      0.83 o
   4   5   0      133.86      127.12      1.70 o
   5   5   0     1589.75     1651.15     24.19 o
   6   5   0       76.30       64.18      1.51 o
   7   5   0       57.47       59.38      1.44 o
   8   5   0       43.05       40.13      1.21 o
   9   5   0        4.07        3.69      0.54 o
  10   5   0        5.78        4.31      1.09 o
  11   5   0       88.40       93.37      3.19 o
 -12   6   0       10.02       11.22      2.84 o
 -11   6   0       30.82       41.26      1.51 o
 -10   6   0      261.73      259.06      5.01 o
  -9   6   0       21.94       23.25      1.15 o
  -8   6   0        0.06        0.31      0.78 o
  -7   6   0       79.69       86.25      1.53 o
  -6   6   0        0.00        0.04      0.31 o
  -5   6   0      504.19      562.47      6.35 o
  -4   6   0       87.11      105.17      1.88 o
  -3   6   0      145.83      139.50      1.63 o
  -2   6   0      100.53       94.19      1.22 o
  -1   6   0       24.65       32.45      0.58 o
   0   6   0       21.34       20.09      0.70 o
   1   6   0        1.13        1.81      0.52 o
   2   6   0       23.24       25.71      0.63 o
   3   6   0       61.41       59.25      1.20 o
   4   6   0      186.31      187.02      2.39 o
   5   6   0       33.54       31.12      0.96 o
   6   6   0        1.82        1.58      0.52 o
   7   6   0       43.62       42.28      1.45 o
   8   6   0        6.66        8.01      0.70 o
   9   6   0        0.36        0.40      0.49 o
  10   6   0        9.15       10.84      1.28 o
 -12   7   0       13.81       14.23      1.46 o
 -11   7   0       21.87       29.33      4.00 o
 -10   7   0       31.11       29.18      1.39 o
  -9   7   0       37.46       36.56      1.42 o
  -8   7   0        6.13        5.59      0.74 o
  -7   7   0       29.55       27.19      0.92 o
  -6   7   0        0.15        0.19      0.31 o
  -5   7   0       61.44       57.78      1.29 o
  -4   7   0       92.34      103.84      1.70 o
  -3   7   0        5.70        5.23      0.27 o
  -2   7   0      188.42      210.97      2.39 o
  -1   7   0        0.19        1.09      0.19 o
   0   7   0        7.01        2.53      0.23 o
   1   7   0       65.01       75.09      1.16 o
   2   7   0      211.48      210.03      2.81 o
   3   7   0        7.62        8.67      0.52 o
   4   7   0       26.01       20.16      0.67 o
   5   7   0       70.96       59.38      1.51 o
   6   7   0       39.78       35.68      1.22 o
   7   7   0        4.43        4.12      0.60 o
   8   7   0        5.21        3.02      0.60 o
   9   7   0        2.36        2.31      0.60 o
  10   7   0       10.31       12.86      2.19 o
 -11   8   0       46.41       55.82      2.35 o
 -10   8   0      204.20      220.35      5.44 o
  -9   8   0       46.30       57.10      3.06 o
  -8   8   0       69.95       62.86      1.86 o
  -7   8   0      109.65      106.66      2.54 o
  -6   8   0       39.97       44.83      1.34 o
  -5   8   0       66.72       62.83      1.50 o
  -4   8   0        2.58        5.97      0.53 o
  -3   8   0       92.67       97.70      1.52 o
  -2   8   0       46.88       52.00      0.89 o
  -1   8   0        6.19        9.73      0.40 o
   0   8   0      308.44      280.78      3.39 o
   1   8   0       11.76        8.75      0.47 o
   2   8   0      915.56      871.55     10.23 o
   3   8   0      136.05      127.38      2.00 o
   4   8   0      669.38      655.64      9.58 o
   5   8   0      115.30      112.69      2.71 o
   6   8   0        3.86        1.98      0.57 o
   7   8   0        3.43        3.05      0.65 o
   8   8   0        0.00       -0.13      0.57 o
   9   8   0       67.72       70.31      8.39 o
 -10   9   0      107.67      122.55      3.60 o
  -9   9   0       43.31       47.97      3.48 o
  -8   9   0       47.28       53.32      1.71 o
  -7   9   0      196.88      194.92      5.67 o
  -6   9   0       63.66       66.38      2.45 o
  -5   9   0       33.44       33.85      1.07 o
  -4   9   0       80.06       71.80      1.57 o
  -3   9   0       16.32       14.18      0.72 o
  -2   9   0       15.22       15.63      0.68 o
  -1   9   0       42.54       37.60      0.99 o
   0   9   0      345.33      327.18      5.08 o
   1   9   0       10.22       13.25      0.70 o
   2   9   0      297.52      316.54      4.17 o
   3   9   0      439.36      459.72      7.01 o
   4   9   0       29.17       26.41      1.29 o
   5   9   0       68.31       70.51      1.82 o
   6   9   0        0.71        1.03      0.57 o
   7   9   0        5.38        8.14      0.83 o
   8   9   0        6.61        5.34      0.89 o
 -10  10   0        4.18        4.26      1.05 o
  -9  10   0       14.17       18.49      1.43 o
  -8  10   0        0.04       -0.03      0.81 o
  -7  10   0        0.75        2.28      0.68 o
  -6  10   0       13.38        8.88      0.83 o
  -5  10   0        0.20        0.31      0.56 o
  -4  10   0      155.69      155.06      2.60 o
  -3  10   0       19.62       18.69      0.78 o
  -2  10   0      244.69      234.28      3.82 o
  -1  10   0      420.21      423.90      6.44 o
   0  10   0      357.44      338.25      4.78 o
   1  10   0      697.23      690.44     16.29 o
   2  10   0       49.96       52.87      1.73 o
   3  10   0      112.79      113.63      2.72 o
   4  10   0       66.97       73.65      2.12 o
   5  10   0       16.72       16.44      1.14 o
   6  10   0       69.87       70.86      2.52 o
   7  10   0        0.81        3.24      1.29 o
  -9  11   0        0.01       -1.15      1.03 o
  -8  11   0        1.05       -1.09      0.73 o
  -7  11   0       27.79       36.54      2.10 o
  -6  11   0       98.29       90.00      3.67 o
  -5  11   0       85.86       81.92      3.87 o
  -4  11   0       26.16       25.24      1.00 o
  -3  11   0       16.94       12.86      0.83 o
  -2  11   0      120.52      126.38      2.47 o
  -1  11   0       12.84       11.40      0.73 o
   0  11   0       16.12       14.15      0.79 o
   1  11   0      161.06      155.55      2.61 o
   2  11   0       26.92       25.86      1.29 o
   3  11   0      165.98      178.14      3.81 o
   4  11   0        0.17        2.02      0.68 o
   5  11   0       12.99       14.88      1.14 o
   6  11   0        2.31        0.52      1.16 o
  -7  12   0        0.58       -0.93      0.68 o
  -6  12   0        9.10        7.72      0.91 o
  -5  12   0        5.82        3.26      2.19 o
  -4  12   0       16.08       16.34      1.20 o
  -3  12   0       12.84        8.65      0.89 o
  -2  12   0       49.54       40.43      2.05 o
  -1  12   0       39.79       39.43      1.39 o
   0  12   0      132.09      131.86      2.96 o
   1  12   0       16.31       16.48      1.18 o
   2  12   0       10.11        9.88      1.18 o
   3  12   0       30.12       29.04      1.51 o
   4  12   0      156.55      180.02      5.76 o
  -5  13   0        5.58        6.45      1.55 o
  -4  13   0        1.07        1.81      1.29 o
  -3  13   0        7.15       10.29      1.18 o
  -2  13   0       25.34       21.47      1.38 o
  -1  13   0       16.74       21.42      1.14 o
   0  13   0       23.67       26.59      1.94 o
   1  13   0        2.55        2.29      0.81 o
   2  13   0       17.68       21.64      1.54 o
  -2 -13   1       12.92       17.29      2.06 o
  -1 -13   1       39.69       45.68      3.10 o
   0 -13   1       50.33       48.78      3.10 o
   1 -13   1        0.05        1.17      0.94 o
   2 -13   1        6.30        5.21      1.53 o
   3 -13   1        3.49        3.38      1.16 o
   4 -13   1        0.14        0.77      1.29 o
   5 -13   1       20.44       24.77      2.32 o
  -4 -12   1       11.88       12.37      1.02 o
  -3 -12   1        0.05        0.20      0.96 o
  -2 -12   1        1.28        1.16      0.73 o
  -1 -12   1       10.87       11.91      1.18 o
   0 -12   1       14.04       13.98      1.01 o
   1 -12   1       50.19       57.81      1.90 o
   2 -12   1        0.99        1.27      0.59 o
   3 -12   1        5.91        7.22      0.89 o
   4 -12   1       57.87       57.06      2.97 o
   5 -12   1        0.05       -0.77      1.03 o
   6 -12   1       37.37       31.74      2.58 o
   7 -12   1       66.44       72.78      3.87 o
  -6 -11   1       22.13       24.43      2.71 o
  -5 -11   1       37.79       47.79      1.82 o
  -4 -11   1        0.78        0.44      0.56 o
  -3 -11   1        8.10        7.17      0.83 o
  -2 -11   1      144.03      145.09      3.41 o
  -1 -11   1        1.89        2.15      0.59 o
   0 -11   1       31.01       29.66      1.83 o
   1 -11   1       56.94       59.36      1.55 o
   2 -11   1        0.62        0.51      0.49 o
   3 -11   1        3.45        2.12      0.59 o
   4 -11   1      120.68      117.93      2.36 o
   5 -11   1        6.78        9.47      1.15 o
   6 -11   1       61.25       53.24      2.09 o
   7 -11   1       20.68       27.87      1.61 o
   8 -11   1        0.02       -0.77      0.91 o
   9 -11   1       11.10       10.90      1.81 o
  -7 -10   1       49.23       55.98      2.46 o
  -6 -10   1        6.67        6.86      1.19 o
  -5 -10   1       16.70       16.85      1.02 o
  -4 -10   1      174.73      166.77      3.51 o
  -3 -10   1       63.09       64.79      1.97 o
  -2 -10   1      392.28      402.32      5.54 o
  -1 -10   1      200.98      209.27      3.21 o
   0 -10   1       61.21       58.26      1.35 o
   1 -10   1       77.40       74.93      1.68 o
   2 -10   1       44.70       42.76      1.73 o
   3 -10   1      202.37      191.20      3.26 o
   4 -10   1        1.03        1.06      0.49 o
   5 -10   1      172.61      153.60      2.72 o
   6 -10   1       72.85       66.64      1.47 o
   7 -10   1        8.89       13.38      0.81 o
   8 -10   1        0.00       -0.54      0.68 o
   9 -10   1       46.70       45.49      1.71 o
  10 -10   1        0.11        1.74      0.83 o
  -8  -9   1        0.00        0.37      0.64 o
  -7  -9   1       11.59       11.06      1.01 o
  -6  -9   1       53.06       55.62      1.75 o
  -5  -9   1        5.60        4.16      0.60 o
  -4  -9   1      166.12      164.65      3.11 o
  -3  -9   1       26.31       21.19      0.93 o
  -2  -9   1        0.02        1.18      0.41 o
  -1  -9   1       32.16       32.30      1.11 o
   0  -9   1      403.44      391.45      5.30 o
   1  -9   1       23.49       25.55      0.85 o
   2  -9   1       69.07       69.14      1.50 o
   3  -9   1      223.34      215.86      3.48 o
   4  -9   1      159.40      151.84      2.42 o
   5  -9   1      132.43      117.78      2.18 o
   6  -9   1      393.65      369.67      5.20 o
   7  -9   1        0.59        0.59      0.53 o
   8  -9   1        4.00        4.69      1.08 o
   9  -9   1       10.97       14.96      1.24 o
  10  -9   1       66.26       65.11      2.42 o
  -9  -8   1       22.57       24.98      2.06 o
  -8  -8   1       81.89       77.21      1.98 o
  -7  -8   1        0.47       -0.32      0.52 o
  -6  -8   1       18.54       15.41      0.89 o
  -5  -8   1      291.66      288.87      4.74 o
  -4  -8   1       32.98       32.88      1.68 o
  -3  -8   1      319.51      290.59      3.84 o
  -2  -8   1       23.43       24.80      0.75 o
  -1  -8   1       73.70       76.63      1.26 o
   0  -8   1       43.56       43.56      0.82 o
   1  -8   1      141.96      138.52      1.75 o
   2  -8   1        1.12        2.18      0.27 o
   3  -8   1       78.90       79.79      1.12 o
   4  -8   1       92.66       87.88      1.57 o
   5  -8   1      116.11      124.13      2.27 o
   6  -8   1       14.57       16.46      0.72 o
   7  -8   1       74.06       82.60      1.86 o
   8  -8   1       70.25       76.23      2.01 o
   9  -8   1        9.20        7.59      0.79 o
  10  -8   1       36.68       40.51      1.98 o
  11  -8   1        0.58        0.89      0.99 o
 -10  -7   1        0.10        1.29      0.91 o
  -9  -7   1       76.51       83.48      2.65 o
  -8  -7   1        6.61        5.47      0.67 o
  -7  -7   1        0.92        1.21      0.47 o
  -6  -7   1       76.80       71.49      1.73 o
  -5  -7   1       20.30       20.64      0.93 o
  -4  -7   1       19.22       22.17      0.67 o
  -3  -7   1       61.86       68.02      1.17 o
  -2  -7   1      413.60      393.50      4.58 o
  -1  -7   1      201.63      171.95      3.10 o
   0  -7   1      134.87      128.67      1.60 o
   1  -7   1       44.21       49.23      0.78 o
   2  -7   1       79.36       86.67      1.14 o
   3  -7   1       53.39       49.25      0.80 o
   4  -7   1      180.50      165.11      2.10 o
   5  -7   1        0.47       -0.03      0.23 o
   6  -7   1        1.40        1.11      0.32 o
   7  -7   1       18.87       24.62      0.83 o
   8  -7   1       10.95       12.46      1.04 o
   9  -7   1       68.40       73.88      2.14 o
  10  -7   1        0.51       -0.72      0.53 o
  11  -7   1      113.85      115.93      2.68 o
  12  -7   1       14.12       12.24      3.74 o
 -11  -6   1       18.28       16.49      1.54 o
 -10  -6   1       33.24       34.61      1.20 o
  -9  -6   1        4.87        8.19      0.97 o
  -8  -6   1       70.54       67.33      1.93 o
  -7  -6   1       35.82       36.57      1.18 o
  -6  -6   1      329.39      318.28      5.04 o
  -5  -6   1      151.35      145.64      2.13 o
  -4  -6   1        0.89       -0.05      0.29 o
  -3  -6   1      714.42      728.97     10.32 o
  -2  -6   1      581.77      589.96      6.82 o
  -1  -6   1        0.78        0.38      0.15 o
   0  -6   1     1411.92     1395.43     13.86 o
   1  -6   1      471.38      496.75      5.13 o
   2  -6   1     1361.79     1461.65     14.25 o
   3  -6   1      294.72      297.03      3.59 o
   4  -6   1       17.41       14.10      0.42 o
   5  -6   1       66.30       63.02      1.03 o
   6  -6   1      106.38      106.55      1.88 o
   7  -6   1        0.20        0.32      0.26 o
   8  -6   1        2.37        2.90      0.34 o
   9  -6   1      116.49      118.35      2.24 o
  10  -6   1      427.71      453.80      6.22 o
  11  -6   1        9.69        8.48      0.94 o
  12  -6   1        0.00       -0.89      0.71 o
 -11  -5   1       24.49       21.59      1.64 o
 -10  -5   1       18.93       20.94      1.19 o
  -9  -5   1       34.06       30.66      1.03 o
  -8  -5   1       27.89       27.32      1.05 o
  -7  -5   1      195.46      185.44      3.22 o
  -6  -5   1      396.49      405.05      5.39 o
  -5  -5   1       20.75       16.58      0.53 o
  -4  -5   1       11.63        9.19      0.41 o
  -3  -5   1      141.15      143.50      1.85 o
  -2  -5   1      851.79      878.23      8.56 o
  -1  -5   1      512.67      574.63      5.87 o
   0  -5   1      471.47      489.85      4.78 o
   1  -5   1     1043.91     1169.53     11.05 o
   2  -5   1       11.32       21.58      0.61 o
   3  -5   1      480.35      541.37      6.41 o
   4  -5   1       30.01       39.33      0.73 o
   5  -5   1      363.17      388.17      4.54 o
   6  -5   1      310.32      299.75      4.08 o
   7  -5   1       77.05       77.55      1.26 o
   8  -5   1       14.18       15.11      0.51 o
   9  -5   1        2.48        5.61      0.35 o
  10  -5   1      443.49      446.80      7.65 o
  11  -5   1       88.24       98.86      2.63 o
  12  -5   1        1.14        0.89      0.83 o
 -12  -4   1       10.76       16.00      2.45 o
 -11  -4   1        1.87        0.52      1.29 o
 -10  -4   1      259.73      246.80      4.95 o
  -9  -4   1       51.59       44.08      1.58 o
  -8  -4   1       68.99       67.78      1.90 o
  -7  -4   1      743.81      714.56     10.17 o
  -6  -4   1      313.30      353.96      4.85 o
  -5  -4   1      851.97      865.83      9.45 o
  -4  -4   1      254.49      269.63      3.20 o
  -3  -4   1      820.30      774.79      7.96 o
  -2  -4   1      100.12       90.17      1.66 o
  -1  -4   1      137.65      145.39      1.63 o
   0  -4   1      438.07      366.19      3.83 o
   1  -4   1      363.23      394.00      3.80 o
   2  -4   1      619.36      665.85      6.78 o
   3  -4   1      249.52      270.29      3.37 o
   4  -4   1      206.30      199.48      2.49 o
   5  -4   1       97.09      106.08      1.47 o
   6  -4   1      100.79       98.13      1.42 o
   7  -4   1        2.80        4.11      0.27 o
   8  -4   1       13.24       17.91      0.53 o
   9  -4   1       26.52       23.04      0.61 o
  10  -4   1       26.75       26.85      1.35 o
  11  -4   1      185.40      203.58      4.12 o
  12  -4   1        4.13        2.28      0.81 o
 -12  -3   1       22.95       28.30      1.82 o
 -11  -3   1        4.37        3.21      0.99 o
 -10  -3   1        0.83        1.64      0.64 o
  -9  -3   1        0.51        1.47      0.81 o
  -8  -3   1      186.48      189.97      3.82 o
  -7  -3   1      165.49      158.21      2.40 o
  -6  -3   1       72.07       60.66      1.05 o
  -5  -3   1       93.84      119.82      1.59 o
  -4  -3   1        1.18        0.95      0.21 o
  -3  -3   1     5054.85     4995.49     49.69 o
  -2  -3   1      128.66      132.23      1.68 o
  -1  -3   1      242.00      302.69      2.97 o
   0  -3   1    17269.24    17576.57    286.79 o
   1  -3   1    34620.88    29152.82    814.30 o
   2  -3   1     5489.67     5551.89     64.47 o
   3  -3   1        8.51        7.44      0.22 o
   4  -3   1       27.15       27.79      0.56 o
   5  -3   1      752.62      717.01      8.17 o
   6  -3   1       48.56       47.71      0.82 o
   7  -3   1      283.14      281.48      3.47 o
   8  -3   1        2.66        4.14      1.08 o
   9  -3   1      249.45      248.83      3.21 o
  10  -3   1        2.66        1.83      0.39 o
  11  -3   1        0.00        0.14      0.32 o
  12  -3   1       27.27       30.20      2.84 o
  13  -3   1       29.80       31.42      2.01 o
 -12  -2   1        3.20        8.47      1.18 o
 -11  -2   1      133.65      131.21      3.13 o
 -10  -2   1       15.44       16.45      0.99 o
  -9  -2   1       77.96       70.66      2.39 o
  -8  -2   1      251.15      247.34      3.95 o
  -7  -2   1       47.93       45.37      0.94 o
  -6  -2   1      642.66      705.93      7.75 o
  -5  -2   1      488.48      484.44      5.39 o
  -4  -2   1       61.70       64.76      0.89 o
  -3  -2   1      508.52      484.06      4.68 o
  -2  -2   1     6604.86     6291.07     58.77 o
  -1  -2   1      586.48      556.20      6.50 o
   0  -2   1      179.12      212.11      2.08 o
   1  -2   1     1358.33     1482.55     14.79 o
   2  -2   1     3449.46     3626.54     36.00 o
   3  -2   1       76.25       88.22      1.31 o
   4  -2   1      416.03      433.25      6.77 o
   5  -2   1     1264.81     1246.30     15.58 o
   6  -2   1      217.31      252.24      3.41 o
   7  -2   1      262.29      280.14      3.90 o
   8  -2   1       22.31       21.76      0.82 o
   9  -2   1       35.88       36.23      0.94 o
  10  -2   1        0.00       -0.15      0.31 o
  11  -2   1       18.80       21.45      2.06 o
  12  -2   1      151.02      153.61      6.20 o
  13  -2   1        0.11        0.49      1.68 o
 -12  -1   1       21.76       17.18      1.46 o
 -11  -1   1      216.39      210.13      4.32 o
 -10  -1   1       22.66       22.02      1.14 o
  -9  -1   1      206.80      201.53      5.37 o
  -8  -1   1      110.59      104.38      1.82 o
  -7  -1   1       18.50       14.89      0.53 o
  -6  -1   1       17.50       17.26      0.53 o
  -5  -1   1      182.08      181.72      1.99 o
  -4  -1   1      556.75      540.81      5.57 o
  -3  -1   1      484.69      513.46      4.93 o
  -2  -1   1    14180.41    15370.50    236.66 o
  -1  -1   1     1282.98     1395.20     12.85 o
   0  -1   1     7211.26     7147.13     77.68 o
   1  -1   1     1288.29     1162.33     11.79 o
   2  -1   1     1054.06      889.72     13.27 o
   3  -1   1      526.09      521.76      7.94 o
   4  -1   1     3123.39     3033.73     37.52 o
   5  -1   1      685.17      650.29      8.21 o
   6  -1   1      344.87      343.23      4.50 o
   7  -1   1      230.41      248.97      4.39 o
   8  -1   1      650.39      646.07     15.36 o
   9  -1   1        1.93        1.82      0.35 o
  10  -1   1       18.57       17.40      0.91 o
  11  -1   1        0.60       -0.04      0.65 o
  12  -1   1       34.57       34.06      2.84 o
  13  -1   1        0.25        1.03      1.55 o
 -13   0   1        0.33       -1.29      1.29 o
 -12   0   1        0.21        1.55      1.29 o
 -11   0   1       21.59       18.05      1.10 o
 -10   0   1      229.67      216.91      6.52 o
  -9   0   1       12.68       11.95      0.92 o
  -8   0   1      348.27      343.93      5.64 o
  -7   0   1      110.59      123.59      1.83 o
  -6   0   1      147.66      150.01      2.30 o
  -5   0   1       43.88       77.66      1.48 o
  -4   0   1     1978.40     1771.69     23.89 o
  -3   0   1     2859.83     2889.51     25.58 o
  -2   0   1       56.77       96.74      1.00 o
  -1   0   1     4882.14     5413.48     50.50 o
   0   0   1      358.92      301.07      4.82 o
   1   0   1    11103.11    11481.57    559.23 o
   2   0   1      387.84      388.00      3.71 o
   3   0   1      475.50      532.87      5.83 o
   4   0   1     1629.79     1813.35     19.22 o
   5   0   1      845.11      851.74     12.20 o
   6   0   1      456.92      445.56      8.93 o
   7   0   1      105.94       94.54      3.19 o
   8   0   1       15.16       17.94      0.78 o
   9   0   1       18.49       16.44      1.23 o
  10   0   1       60.22       46.30      1.80 o
  11   0   1       45.06       38.79      1.67 o
  12   0   1        5.79        8.47      1.18 o
 -13   1   1        0.34        1.62      0.99 o
 -12   1   1       16.81       11.81      1.28 o
 -11   1   1       70.03       64.01      1.93 o
 -10   1   1        0.00       -0.35      0.40 o
  -9   1   1      247.85      254.96      5.93 o
  -8   1   1        6.69        6.18      0.52 o
  -7   1   1       23.29       28.46      0.76 o
  -6   1   1       12.00       16.80      0.55 o
  -5   1   1       81.64       91.90      1.32 o
  -4   1   1     1172.36     1107.99     12.16 o
  -3   1   1      107.73       77.31      0.86 o
  -2   1   1     3650.49     3575.95     31.79 o
  -1   1   1      891.04      961.46     10.65 o
   0   1   1      885.15      829.10      8.86 o
   1   1   1      208.04      231.63      2.28 o
   2   1   1        5.71       14.96      0.29 o
   3   1   1     1874.42     1769.38     16.74 o
   4   1   1       47.85       33.08      0.55 o
   5   1   1      517.79      532.08      7.08 o
   6   1   1      266.47      221.26      3.17 o
   7   1   1      513.14      541.57     10.16 o
   8   1   1       89.68       80.03      1.60 o
   9   1   1       81.11       70.74      3.23 o
  10   1   1       87.66       79.40      2.56 o
  11   1   1       15.01       10.97      0.91 o
  12   1   1       14.75       11.00      1.28 o
 -13   2   1        3.27        5.71      1.28 o
 -12   2   1       15.30       15.37      1.36 o
 -11   2   1       33.14       37.25      1.71 o
 -10   2   1      163.96      151.32      2.81 o
  -9   2   1      209.50      207.67      3.18 o
  -8   2   1        0.46        1.19      0.35 o
  -7   2   1       60.48       66.08      1.11 o
  -6   2   1        9.27        6.24      0.26 o
  -5   2   1       52.03       49.37      0.71 o
  -4   2   1      813.65      828.70      7.81 o
  -3   2   1      122.06      128.42      1.34 o
  -2   2   1      162.78      123.98      1.39 o
  -1   2   1      784.42      688.85      6.83 o
   0   2   1     2691.90     2648.54     25.90 o
   1   2   1     1402.07     1378.65     12.20 o
   2   2   1      144.38      105.59      1.33 o
   3   2   1     1276.41     1167.83     14.02 o
   4   2   1     2307.26     2413.34     31.13 o
   5   2   1      247.13      228.18      2.87 o
   6   2   1      612.44      573.45      8.30 o
   7   2   1       13.56       13.44      0.48 o
   8   2   1      257.37      232.82      5.55 o
   9   2   1        1.36        0.12      0.58 o
  10   2   1       19.01       18.58      1.02 o
  11   2   1       32.33       30.23      1.82 o
  12   2   1       59.23       64.29      2.74 o
 -13   3   1       20.08       22.66      1.80 o
 -12   3   1        0.73        1.49      0.79 o
 -11   3   1      146.60      153.02      2.90 o
 -10   3   1       29.46       27.56      1.08 o
  -9   3   1       12.05       12.12      0.65 o
  -8   3   1      150.26      157.04      2.44 o
  -7   3   1      235.95      244.91      3.16 o
  -6   3   1       20.33       22.22      0.46 o
  -5   3   1      776.62      830.99      8.35 o
  -4   3   1      241.63      262.09      2.98 o
  -3   3   1      674.69      613.18      6.29 o
  -2   3   1      121.07       97.77      1.15 o
  -1   3   1      222.66      235.20      2.34 o
   0   3   1      131.74      121.88      1.52 o
   1   3   1       68.53       79.03      0.94 o
   2   3   1     1322.17     1213.56     11.51 o
   3   3   1     2270.07     2374.54     28.34 o
   4   3   1       15.49       18.58      0.73 o
   5   3   1      118.45      104.46      1.59 o
   6   3   1      105.41      107.26      1.64 o
   7   3   1       77.30       82.48      1.80 o
   8   3   1      104.90      107.16      2.48 o
   9   3   1        6.24        5.81      0.70 o
  10   3   1       12.70       11.96      0.91 o
  11   3   1        1.29        1.26      0.81 o
  12   3   1       49.94       51.10      2.55 o
 -12   4   1        8.69        7.60      1.04 o
 -11   4   1        1.60        1.22      0.60 o
 -10   4   1        2.02        1.80      0.51 o
  -9   4   1       38.79       39.07      1.17 o
  -8   4   1       43.20       40.36      0.88 o
  -7   4   1        1.94        1.79      0.35 o
  -6   4   1      324.84      340.50      4.84 o
  -5   4   1        0.24        0.17      0.15 o
  -4   4   1       93.97       71.53      1.02 o
  -3   4   1       98.85       93.21      1.49 o
  -2   4   1      272.95      237.93      2.41 o
  -1   4   1     1402.44     1353.65     12.74 o
   0   4   1      596.08      649.70      6.55 o
   1   4   1       26.13       28.75      0.48 o
   2   4   1        8.14       17.09      0.37 o
   3   4   1      709.66      686.02      7.51 o
   4   4   1       11.54       13.96      0.49 o
   5   4   1       28.45       30.91      1.29 o
   6   4   1      151.21      156.76      2.31 o
   7   4   1      225.94      212.23      3.50 o
   8   4   1        1.34        2.06      0.60 o
   9   4   1       59.11       59.87      1.88 o
  10   4   1       13.02       13.39      0.99 o
  11   4   1       18.87       17.55      2.06 o
 -12   5   1       13.97       14.92      1.24 o
 -11   5   1        1.71        0.86      0.63 o
 -10   5   1      110.34      109.97      2.35 o
  -9   5   1      372.53      391.45      6.10 o
  -8   5   1       11.03       12.43      0.67 o
  -7   5   1        5.40        2.90      0.32 o
  -6   5   1       15.00       17.96      0.50 o
  -5   5   1       48.82       65.20      1.02 o
  -4   5   1      504.69      508.01      5.21 o
  -3   5   1      286.15      297.96      3.15 o
  -2   5   1      252.29      226.29      2.46 o
  -1   5   1      178.31      148.50      1.65 o
   0   5   1      344.38      329.63      3.33 o
   1   5   1      159.33      157.44      1.74 o
   2   5   1      149.99      147.38      1.88 o
   3   5   1       23.76       27.24      0.62 o
   4   5   1      954.68     1003.98     13.36 o
   5   5   1      140.34      152.98      2.27 o
   6   5   1      364.79      356.83      5.52 o
   7   5   1        4.87        5.47      0.60 o
   8   5   1       17.59       14.65      0.78 o
   9   5   1        5.70       10.27      1.20 o
  10   5   1        3.57        4.28      0.99 o
  11   5   1      132.18      149.60      4.47 o
 -12   6   1        5.37        7.23      1.18 o
 -11   6   1      128.16      126.94      3.71 o
 -10   6   1        0.32        0.42      0.68 o
  -9   6   1      114.19      115.28      3.62 o
  -8   6   1       31.80       32.31      1.59 o
  -7   6   1       16.83       14.24      0.73 o
  -6   6   1      191.50      192.59      2.83 o
  -5   6   1      334.14      344.13      3.98 o
  -4   6   1      289.98      300.07      3.23 o
  -3   6   1       17.37       13.45      0.38 o
  -2   6   1       73.24       82.97      1.18 o
  -1   6   1       31.63       31.48      0.62 o
   0   6   1       47.36       37.05      0.68 o
   1   6   1      132.30      132.30      1.60 o
   2   6   1       24.79       21.97      0.69 o
   3   6   1        0.87        0.57      0.44 o
   4   6   1       71.90       54.67      1.11 o
   5   6   1       89.90       81.21      1.77 o
   6   6   1      159.11      152.57      2.83 o
   7   6   1      160.60      157.14      2.92 o
   8   6   1       45.12       40.25      1.28 o
   9   6   1        2.20        0.95      0.49 o
  10   6   1        7.30        6.93      1.18 o
 -11   7   1      177.18      186.97      4.81 o
 -10   7   1        3.96        2.23      0.79 o
  -9   7   1      156.75      169.77      4.65 o
  -8   7   1      609.27      585.63     10.10 o
  -7   7   1       56.99       52.74      1.67 o
  -6   7   1        0.14        0.29      0.35 o
  -5   7   1      123.62      123.37      2.01 o
  -4   7   1       74.44       64.99      0.95 o
  -3   7   1      132.01      148.68      1.83 o
  -2   7   1      187.86      174.65      2.16 o
  -1   7   1       24.28       23.08      0.57 o
   0   7   1      721.97      692.55      7.12 o
   1   7   1        2.95        3.95      0.30 o
   2   7   1        5.52        5.31      0.34 o
   3   7   1       27.04       28.65      0.80 o
   4   7   1        1.95        3.82      0.47 o
   5   7   1      422.56      406.88      6.25 o
   6   7   1       93.02       89.47      2.02 o
   7   7   1       30.67       28.00      1.12 o
   8   7   1       15.31       16.12      0.89 o
   9   7   1       11.32        9.26      1.16 o
  10   7   1        7.65        9.87      1.28 o
 -11   8   1       49.24       49.85      2.35 o
 -10   8   1       57.57       67.41      2.60 o
  -9   8   1      310.24      306.92      5.91 o
  -8   8   1       21.06       20.82      1.14 o
  -7   8   1       22.00       23.54      1.14 o
  -6   8   1      452.59      442.48      7.79 o
  -5   8   1       93.89       93.36      1.88 o
  -4   8   1       94.15       96.19      1.59 o
  -3   8   1      160.15      163.30      2.26 o
  -2   8   1        2.64        2.55      0.38 o
  -1   8   1      117.17      113.56      1.66 o
   0   8   1      459.75      498.91      5.30 o
   1   8   1      744.19      725.72      8.60 o
   2   8   1       89.65       85.43      1.51 o
   3   8   1       46.33       42.07      1.42 o
   4   8   1       54.13       50.02      1.41 o
   5   8   1        0.08        0.26      0.82 o
   6   8   1       71.94       76.17      1.89 o
   7   8   1      135.78      145.96      2.96 o
   8   8   1       23.85       26.28      1.18 o
   9   8   1        0.51        1.55      0.91 o
 -10   9   1       59.84       67.00      2.60 o
  -9   9   1      115.65      114.92      3.41 o
  -8   9   1        0.05        0.24      0.64 o
  -7   9   1      163.86      160.43      4.60 o
  -6   9   1       71.03       71.33      2.04 o
  -5   9   1       10.79        9.56      0.83 o
  -4   9   1       32.44       32.99      1.07 o
  -3   9   1      104.20       99.04      1.99 o
  -2   9   1       52.09       49.62      1.39 o
  -1   9   1       30.38       27.66      0.81 o
   0   9   1      328.14      333.63      4.62 o
   1   9   1       46.32       46.06      1.19 o
   2   9   1      226.15      224.12      3.14 o
   3   9   1      375.15      361.79      5.76 o
   4   9   1      224.07      228.77      4.41 o
   5   9   1      288.68      297.09      4.95 o
   6   9   1      177.76      176.89      3.39 o
   7   9   1        0.04        0.63      0.63 o
   8   9   1       37.07       36.70      5.03 o
  -9  10   1        7.54        7.73      1.68 o
  -8  10   1       15.99       16.42      1.24 o
  -7  10   1       22.35       20.04      2.21 o
  -6  10   1       43.31       47.94      1.74 o
  -5  10   1        3.41        1.79      0.64 o
  -4  10   1       14.33       10.69      0.72 o
  -3  10   1       78.53       76.43      1.76 o
  -2  10   1      111.82      109.11      1.99 o
  -1  10   1      546.68      532.52      9.64 o
   0  10   1        0.00       -0.39      0.48 o
   1  10   1      321.78      315.73      4.89 o
   2  10   1      369.28      361.71      6.40 o
   3  10   1        0.48       -0.08      0.53 o
   4  10   1        1.78        1.11      0.64 o
   5  10   1       91.49       96.44      3.43 o
   6  10   1       76.84       72.48      2.27 o
   7  10   1      119.20      133.85      4.26 o
  -8  11   1        5.20       11.26      1.18 o
  -7  11   1        5.51        4.33      0.99 o
  -6  11   1        4.46        4.22      0.99 o
  -5  11   1        3.07        1.72      0.71 o
  -4  11   1       37.99       36.86      1.58 o
  -3  11   1       30.16       33.94      1.15 o
  -2  11   1      402.94      404.83      6.27 o
  -1  11   1       16.48       12.99      0.83 o
   0  11   1       19.35       20.60      0.97 o
   1  11   1       31.63       27.01      1.32 o
   2  11   1        0.15        0.39      0.88 o
   3  11   1       27.67       29.87      1.43 o
   4  11   1      108.03      115.41      2.91 o
   5  11   1        2.88        3.18      0.83 o
   6  11   1       25.78       29.70      1.91 o
  -7  12   1        0.16       -1.09      0.73 o
  -6  12   1       36.15       47.71      2.17 o
  -5  12   1       53.15       59.35      1.93 o
  -4  12   1       17.61       14.16      0.92 o
  -3  12   1       46.56       45.08      1.71 o
  -2  12   1        0.47       -0.53      0.55 o
  -1  12   1        4.54        6.38      0.70 o
   0  12   1       39.84       37.48      1.73 o
   1  12   1       14.49       13.74      1.18 o
   2  12   1       27.72       25.70      1.39 o
   3  12   1       33.10       38.72      1.73 o
   4  12   1       93.23      105.94      3.45 o
  -5  13   1        0.02       -0.98      2.32 o
  -4  13   1       18.98       18.98      1.36 o
  -3  13   1       18.10       16.13      1.28 o
  -2  13   1        2.79        1.28      0.60 o
  -1  13   1        1.15        0.80      0.90 o
   0  13   1        0.00        0.26      0.73 o
   1  13   1       33.18       39.47      1.98 o
  -2 -13   2       69.33       81.56      4.39 o
  -1 -13   2        1.06       -0.77      1.03 o
   0 -13   2        4.29        2.70      0.99 o
   1 -13   2        3.74        2.25      0.81 o
   2 -13   2        7.77        4.90      1.05 o
   3 -13   2        4.29        2.74      1.03 o
   4 -13   2        0.31        1.57      0.99 o
   5 -13   2        0.34        1.03      1.55 o
  -5 -12   2       13.86       16.69      1.46 o
  -4 -12   2       35.28       33.08      1.93 o
  -3 -12   2        9.12        9.91      1.07 o
  -2 -12   2       17.78       17.81      2.06 o
  -1 -12   2        6.45        6.25      0.99 o
   0 -12   2        2.28        2.55      0.79 o
   1 -12   2       50.20       52.04      2.58 o
   2 -12   2        0.40       -0.66      0.59 o
   3 -12   2       17.06       19.58      1.25 o
   4 -12   2       91.85      105.83      2.81 o
   5 -12   2        2.24        0.80      0.81 o
   6 -12   2        0.40        0.52      1.29 o
   7 -12   2       34.69       35.10      2.84 o
  -6 -11   2       58.59       76.13      3.48 o
  -5 -11   2       19.24       23.70      1.32 o
  -4 -11   2       12.02       11.77      1.07 o
  -3 -11   2        4.58        4.31      0.71 o
  -2 -11   2      163.97      165.94      3.01 o
  -1 -11   2       54.09       56.36      1.56 o
   0 -11   2       14.70       14.26      0.77 o
   1 -11   2       29.37       32.21      1.13 o
   2 -11   2       77.29       88.79      1.98 o
   3 -11   2       47.60       50.49      1.91 o
   4 -11   2        0.50       -0.04      0.84 o
   5 -11   2       22.68       20.28      1.17 o
   6 -11   2       25.34       35.16      1.73 o
   7 -11   2        1.65        2.06      1.29 o
   8 -11   2        0.11        0.77      1.29 o
   9 -11   2        1.63        3.87      1.55 o
  -7 -10   2       55.13       70.93      3.87 o
  -6 -10   2        1.62        1.38      0.74 o
  -5 -10   2       93.49       90.08      2.42 o
  -4 -10   2        5.25        6.18      0.83 o
  -3 -10   2      328.21      317.02      5.70 o
  -2 -10   2      101.01       99.08      2.05 o
  -1 -10   2        1.41        0.83      0.44 o
   0 -10   2      214.89      206.61      3.48 o
   1 -10   2       19.75       24.41      0.98 o
   2 -10   2      163.16      161.93      3.12 o
   3 -10   2      160.54      164.65      2.94 o
   4 -10   2      412.16      378.00      5.76 o
   5 -10   2       26.64       23.67      1.02 o
   6 -10   2        0.02        1.22      0.64 o
   7 -10   2       28.27       25.50      1.54 o
   8 -10   2        4.80        2.32      1.29 o
   9 -10   2        6.53        4.90      1.55 o
  10 -10   2       35.65       40.77      3.10 o
  -8  -9   2       72.84       68.85      4.15 o
  -7  -9   2        0.01       -0.45      0.52 o
  -6  -9   2       24.06       23.53      1.56 o
  -5  -9   2       22.58       28.66      1.76 o
  -4  -9   2      301.01      279.53      4.64 o
  -3  -9   2      464.73      475.03      6.45 o
  -2  -9   2      425.28      411.50     10.60 o
  -1  -9   2        0.29        1.34      0.62 o
   0  -9   2      150.92      139.91      2.24 o
   1  -9   2      112.01      104.73      2.06 o
   2  -9   2      449.50      453.39      9.37 o
   3  -9   2        8.24        6.58      0.57 o
   4  -9   2       58.51       52.43      1.35 o
   5  -9   2        0.25       -0.43      0.41 o
   6  -9   2      141.21      133.39      2.88 o
   7  -9   2      107.53      121.08      2.53 o
   8  -9   2        2.08        3.21      0.64 o
   9  -9   2        3.15        2.64      0.81 o
  10  -9   2       13.32       18.46      4.26 o
  -9  -8   2       27.49       28.57      2.97 o
  -8  -8   2        0.01        0.00      0.52 o
  -7  -8   2       12.98       14.94      1.08 o
  -6  -8   2        0.97        0.83      0.47 o
  -5  -8   2        0.09        0.41      0.49 o
  -4  -8   2      102.36      100.89      2.54 o
  -3  -8   2       80.95       80.50      1.57 o
  -2  -8   2        3.95        3.43      0.41 o
  -1  -8   2       56.43       51.29      1.07 o
   0  -8   2       95.29       87.67      1.61 o
   1  -8   2      111.40      126.89      1.77 o
   2  -8   2        5.20        6.87      0.36 o
   3  -8   2      273.29      251.75      3.56 o
   4  -8   2        0.30        0.75      0.30 o
   5  -8   2        6.13        5.58      0.47 o
   6  -8   2      182.50      185.03      3.06 o
   7  -8   2       37.42       37.54      1.03 o
   8  -8   2        8.88        9.28      0.65 o
   9  -8   2       46.86       47.77      1.38 o
  10  -8   2       11.79       12.83      0.89 o
  11  -8   2      116.72      124.89      3.01 o
 -10  -7   2       10.75       12.72      1.36 o
  -9  -7   2       40.97       38.91      1.33 o
  -8  -7   2      259.52      265.86      4.51 o
  -7  -7   2       69.55       70.37      1.77 o
  -6  -7   2      182.13      185.10      3.30 o
  -5  -7   2      166.59      172.50      2.68 o
  -4  -7   2      324.47      305.27      3.97 o
  -3  -7   2       13.59       19.24      0.83 o
  -2  -7   2       12.88       13.01      0.45 o
  -1  -7   2        3.81        4.65      0.63 o
   0  -7   2      177.64      178.97      2.10 o
   1  -7   2      115.94      105.16      1.37 o
   2  -7   2      290.54      289.64      3.39 o
   3  -7   2        1.85        1.29      0.27 o
   4  -7   2       29.35       28.78      0.69 o
   5  -7   2      142.32      161.44      2.07 o
   6  -7   2        0.53        0.53      0.27 o
   7  -7   2        8.04        7.19      0.45 o
   8  -7   2      209.65      216.56      2.94 o
   9  -7   2       99.79       97.15      1.61 o
  10  -7   2       99.09      100.03      3.07 o
  11  -7   2       35.39       42.15      1.63 o
 -11  -6   2        5.09        9.55      1.28 o
 -10  -6   2        8.22        8.07      0.75 o
  -9  -6   2       10.54       15.58      0.86 o
  -8  -6   2        8.99        8.14      0.71 o
  -7  -6   2      133.81      129.98      2.57 o
  -6  -6   2       84.29       88.30      1.90 o
  -5  -6   2        2.51        1.92      0.33 o
  -4  -6   2       12.51       13.68      0.63 o
  -3  -6   2      218.33      201.50      3.38 o
  -2  -6   2      562.25      561.66      5.57 o
  -1  -6   2      904.14      965.60     10.57 o
   0  -6   2       65.21       76.89      1.05 o
   1  -6   2      833.30      819.10      8.25 o
   2  -6   2     3818.06     3908.64     40.98 o
   3  -6   2      206.20      195.85      4.17 o
   4  -6   2        3.41        3.35      0.28 o
   5  -6   2       53.37       46.39      0.82 o
   6  -6   2        2.28        3.32      0.33 o
   7  -6   2       34.96       36.75      0.83 o
   8  -6   2       35.73       34.37      0.80 o
   9  -6   2      408.14      390.11      4.77 o
  10  -6   2       53.24       50.00      1.49 o
  11  -6   2       21.27       19.32      0.99 o
  12  -6   2        2.79        2.35      0.86 o
 -11  -5   2        6.56        4.98      1.42 o
 -10  -5   2       42.96       38.70      1.13 o
  -9  -5   2       10.71       11.33      0.78 o
  -8  -5   2      146.54      153.31      2.82 o
  -7  -5   2        0.75       -0.58      0.39 o
  -6  -5   2      154.72      138.17      2.30 o
  -5  -5   2      794.14      841.18      9.65 o
  -4  -5   2       50.62       65.11      1.09 o
  -3  -5   2      234.45      275.36      3.47 o
  -2  -5   2      244.29      284.19      3.13 o
  -1  -5   2      148.27      151.25      1.91 o
   0  -5   2        3.29        5.67      0.24 o
   1  -5   2        0.00        0.64      0.29 o
   2  -5   2     3944.83     4361.14     45.68 o
   3  -5   2      215.88      261.19      2.98 o
   4  -5   2       24.32       18.53      0.44 o
   5  -5   2      132.88      130.92      1.76 o
   6  -5   2        0.65        3.50      0.27 o
   7  -5   2      199.50      196.05      2.62 o
   8  -5   2       83.99       86.00      1.74 o
   9  -5   2      361.36      370.50      5.49 o
  10  -5   2       52.67       49.62      1.26 o
  11  -5   2       74.94       65.98      1.74 o
  12  -5   2       13.75       12.03      1.42 o
 -12  -4   2        7.51        7.88      1.28 o
 -11  -4   2       23.07       22.42      1.54 o
 -10  -4   2        9.01       10.92      0.94 o
  -9  -4   2        3.22        1.29      0.39 o
  -8  -4   2      317.29      307.89      4.81 o
  -7  -4   2       15.05       16.30      0.64 o
  -6  -4   2      120.59      111.43      1.72 o
  -5  -4   2      366.26      358.08      4.16 o
  -4  -4   2     1661.47     1885.59     20.04 o
  -3  -4   2      584.43      601.35      6.27 o
  -2  -4   2      666.40      681.16      6.59 o
  -1  -4   2     1536.65     1658.73     17.58 o
   0  -4   2     9867.57    10005.73    101.42 o
   1  -4   2    11807.51    11839.79    117.79 o
   2  -4   2       41.29       36.29      0.54 o
   3  -4   2      806.50      822.35      9.57 o
   4  -4   2      167.65      166.61      1.83 o
   5  -4   2     1998.38     2051.69     22.78 o
   6  -4   2      524.71      546.96      6.36 o
   7  -4   2        0.75        0.22      0.38 o
   8  -4   2        5.35        6.58      0.63 o
   9  -4   2       84.68       83.82      1.77 o
  10  -4   2       11.82       11.09      0.76 o
  11  -4   2      237.28      253.73      3.69 o
  12  -4   2       12.11       15.23      1.46 o
 -12  -3   2        1.27       -0.63      0.81 o
 -11  -3   2       23.11       18.50      1.36 o
 -10  -3   2       23.47       20.20      1.35 o
  -9  -3   2       70.98       60.71      1.79 o
  -8  -3   2      149.65      141.67      1.98 o
  -7  -3   2        0.55        0.23      0.31 o
  -6  -3   2      199.46      197.16      2.48 o
  -5  -3   2      123.95      118.04      1.60 o
  -4  -3   2      192.34      201.07      2.42 o
  -3  -3   2     3068.78     3032.64     28.39 o
  -2  -3   2       39.11       38.52      0.67 o
  -1  -3   2        0.08        0.75      0.19 o
   0  -3   2     2325.81     2208.40     22.03 o
   1  -3   2     5969.65     6290.99     62.80 o
   2  -3   2     1499.77     1544.60     16.61 o
   3  -3   2      870.20      864.38      8.65 o
   4  -3   2      409.22      402.25      4.30 o
   5  -3   2      470.27      459.53      7.27 o
   6  -3   2     1025.82      995.71     15.17 o
   7  -3   2      145.87      155.64      2.93 o
   8  -3   2       16.60       18.50      0.89 o
   9  -3   2        1.18        1.25      0.72 o
  10  -3   2        0.78        0.13      0.53 o
  11  -3   2        3.42        0.63      0.64 o
  12  -3   2       36.19       34.02      1.82 o
 -12  -2   2        0.69        0.54      0.90 o
 -11  -2   2       32.40       37.40      1.91 o
 -10  -2   2        3.56        5.66      0.79 o
  -9  -2   2        0.20        0.37      0.60 o
  -8  -2   2        6.52        4.97      0.52 o
  -7  -2   2        4.84        7.72      0.34 o
  -6  -2   2      180.47      156.70      2.09 o
  -5  -2   2       56.70       55.89      0.90 o
  -4  -2   2        0.27        1.46      0.16 o
  -3  -2   2     5261.02     5622.85     52.57 o
  -2  -2   2      221.93      199.96      2.03 o
  -1  -2   2     2701.86     2772.39     29.21 o
   0  -2   2      879.62      927.43     10.07 o
   1  -2   2       94.59      132.28      1.66 o
   2  -2   2       25.38       38.06      0.75 o
   3  -2   2      138.05      148.03      2.50 o
   4  -2   2     2396.87     2285.31     29.60 o
   5  -2   2       97.16      110.73      2.09 o
   6  -2   2       25.20       16.37      0.74 o
   7  -2   2      308.41      334.95      4.49 o
   8  -2   2       20.03       16.54      0.54 o
   9  -2   2       36.73       36.56      1.08 o
  10  -2   2       41.18       34.38      0.83 o
  11  -2   2       73.81       78.68      2.29 o
  12  -2   2        4.88        1.92      0.49 o
 -12  -1   2       41.96       44.13      3.35 o
 -11  -1   2       16.63       14.71      0.94 o
 -10  -1   2      357.89      342.25      7.52 o
  -9  -1   2      154.16      158.76      3.75 o
  -8  -1   2      260.19      255.48      3.74 o
  -7  -1   2      118.38      106.12      1.66 o
  -6  -1   2       56.21       57.81      0.83 o
  -5  -1   2       27.28       32.22      0.56 o
  -4  -1   2     1836.17     1891.06     18.97 o
  -3  -1   2     1738.41     1812.39     16.99 o
  -2  -1   2      440.04      370.99      3.85 o
  -1  -1   2     3124.08     3256.49     32.39 o
   0  -1   2     2119.03     2201.53     23.75 o
   1  -1   2     2619.98     2586.11     27.88 o
   2  -1   2    32522.32    31866.44   1024.23 o
   3  -1   2     1876.04     1667.60     20.57 o
   4  -1   2     3799.47     3610.79    132.27 o
   5  -1   2      323.20      323.89      3.87 o
   6  -1   2      223.41      244.36      4.00 o
   7  -1   2      206.10      207.72      3.10 o
   8  -1   2       54.63       55.12      1.15 o
   9  -1   2       51.43       43.68      1.07 o
  10  -1   2        3.90        4.53      0.64 o
  11  -1   2        3.38        2.81      0.66 o
  12  -1   2        0.73       -1.55      1.03 o
 -13   0   2       13.66       16.08      1.54 o
 -12   0   2        7.81        9.89      1.18 o
 -11   0   2      189.74      184.89      5.94 o
 -10   0   2       13.75       15.39      1.02 o
  -9   0   2        0.97        0.77      0.39 o
  -8   0   2      120.79      131.49      2.18 o
  -7   0   2       43.88       55.63      1.05 o
  -6   0   2      101.17      107.55      1.64 o
  -5   0   2        9.22        7.89      0.29 o
  -4   0   2      112.04      103.21      1.15 o
  -3   0   2     6926.05     6861.33     60.23 o
  -2   0   2      145.93      162.00      1.67 o
  -1   0   2     9700.44     9908.10    113.85 o
   0   0   2     5400.59     5370.36     57.96 o
   1   0   2       10.87        3.66      0.20 o
   2   0   2     5186.85     5088.39     50.82 o
   3   0   2      752.07      780.16      8.50 o
   4   0   2      360.12      365.24      4.10 o
   5   0   2      669.45      706.45      8.31 o
   6   0   2       65.75       75.17      1.04 o
   7   0   2        0.43        2.19      0.24 o
   8   0   2       51.60       53.20      1.13 o
   9   0   2       15.19       13.55      0.71 o
  10   0   2        0.86       -0.52      0.46 o
  11   0   2        5.79        5.45      1.03 o
  12   0   2       29.91       29.93      2.58 o
 -13   1   2       29.55       31.19      4.52 o
 -12   1   2        5.17        4.02      0.99 o
 -11   1   2       25.40       24.39      1.09 o
 -10   1   2       16.06       12.68      0.76 o
  -9   1   2       41.03       42.88      1.11 o
  -8   1   2      190.89      178.77      2.32 o
  -7   1   2      137.39      149.26      1.97 o
  -6   1   2       36.71       31.36      0.63 o
  -5   1   2      188.98      224.34      2.46 o
  -4   1   2      198.31      214.13      1.95 o
  -3   1   2     1481.78     1398.98     11.77 o
  -2   1   2     2106.26     1990.80     20.09 o
  -1   1   2     2993.07     2708.05     25.30 o
   0   1   2     3364.33     3490.19     34.19 o
   1   1   2     7604.74     7720.21     68.20 o
   2   1   2       79.60       46.01      0.54 o
   3   1   2       72.67       50.94      0.65 o
   4   1   2      311.13      350.05      4.73 o
   5   1   2        3.71        0.39      0.18 o
   6   1   2       25.13       24.91      0.99 o
   7   1   2      623.19      602.77     10.03 o
   8   1   2      127.17      130.46      3.43 o
   9   1   2       68.71       73.75      2.71 o
  10   1   2      230.06      221.34      5.47 o
  11   1   2       10.01       10.28      0.99 o
  12   1   2       37.51       41.62      2.71 o
 -13   2   2        7.01        8.01      1.36 o
 -12   2   2        3.48        3.39      0.83 o
 -11   2   2       67.01       69.76      1.80 o
 -10   2   2      116.13      109.07      2.29 o
  -9   2   2        0.05       -0.79      0.53 o
  -8   2   2      337.09      315.75      3.99 o
  -7   2   2       77.45       70.26      1.13 o
  -6   2   2       54.38       61.18      1.08 o
  -5   2   2      146.40      174.05      2.17 o
  -4   2   2       45.98       26.98      0.52 o
  -3   2   2      258.78      234.39      2.82 o
  -2   2   2       14.25       17.61      0.38 o
  -1   2   2      707.64      565.68      5.85 o
   0   2   2     4270.32     3993.34     43.70 o
   1   2   2     1177.35     1075.21     10.71 o
   2   2   2     1645.92     1620.48     15.36 o
   3   2   2       26.95       33.57      0.85 o
   4   2   2      100.92       95.67      1.55 o
   5   2   2        0.03        1.25      0.26 o
   6   2   2       21.00       25.43      0.55 o
   7   2   2       83.47       89.46      2.05 o
   8   2   2       21.71       22.24      1.18 o
   9   2   2       33.84       26.58      1.43 o
  10   2   2       17.48       24.23      1.36 o
  11   2   2       85.33       88.74      3.01 o
  12   2   2       25.36       22.03      3.23 o
 -12   3   2        2.37        3.62      0.83 o
 -11   3   2       53.00       57.61      1.67 o
 -10   3   2        5.29        4.55      0.63 o
  -9   3   2        5.13        6.33      0.65 o
  -8   3   2       15.25       13.51      0.66 o
  -7   3   2       23.32       22.95      0.61 o
  -6   3   2       88.99       92.23      1.36 o
  -5   3   2       26.43       28.37      0.68 o
  -4   3   2       50.22       50.64      0.76 o
  -3   3   2      187.96      157.07      1.66 o
  -2   3   2      132.77      138.73      1.47 o
  -1   3   2      415.21      450.57      4.59 o
   0   3   2      638.91      518.34      5.02 o
   1   3   2      567.09      542.20      6.62 o
   2   3   2     1054.80     1044.70     10.01 o
   3   3   2      240.07      230.24      3.64 o
   4   3   2      410.38      454.08      6.87 o
   5   3   2       42.85       46.15      1.07 o
   6   3   2       30.47       34.08      1.45 o
   7   3   2       37.53       32.69      1.46 o
   8   3   2       39.92       38.47      1.64 o
   9   3   2        2.25        2.56      0.80 o
  10   3   2        3.24        4.22      0.71 o
  11   3   2      123.38      124.62      6.32 o
  12   3   2       14.56       16.26      1.64 o
 -12   4   2        0.43        1.00      1.04 o
 -11   4   2      117.07      135.61      2.76 o
 -10   4   2      208.43      202.47      3.63 o
  -9   4   2      358.11      363.72      5.68 o
  -8   4   2      112.04      108.56      1.98 o
  -7   4   2       57.86       63.44      1.31 o
  -6   4   2      490.31      516.26      7.64 o
  -5   4   2      634.39      591.90      7.13 o
  -4   4   2      106.10      106.56      1.45 o
  -3   4   2      210.56      208.63      2.27 o
  -2   4   2      457.37      444.04      4.35 o
  -1   4   2       76.33       81.87      1.01 o
   0   4   2       15.23       10.97      0.45 o
   1   4   2      363.16      332.62      3.79 o
   2   4   2      589.64      587.00      6.74 o
   3   4   2        2.87        5.68      0.62 o
   4   4   2        0.08        0.20      0.24 o
   5   4   2      319.27      323.07      4.19 o
   6   4   2       31.88       27.10      0.89 o
   7   4   2       24.86       21.54      0.81 o
   8   4   2      228.04      203.98      4.21 o
   9   4   2      121.57      118.32      2.93 o
  10   4   2       38.23       44.74      2.19 o
  11   4   2        0.69        0.65      0.91 o
 -12   5   2       48.46       58.32      5.68 o
 -11   5   2        0.11        0.39      0.91 o
 -10   5   2      102.02      108.05      2.72 o
  -9   5   2      428.06      426.63     12.45 o
  -8   5   2      262.14      258.73      4.92 o
  -7   5   2       38.80       34.91      1.29 o
  -6   5   2       85.57       88.64      1.83 o
  -5   5   2     1839.99     1986.11     27.59 o
  -4   5   2        1.73        2.28      0.21 o
  -3   5   2      328.55      364.92      3.84 o
  -2   5   2       58.31       56.96      0.83 o
  -1   5   2      465.29      419.72      4.18 o
   0   5   2      161.57      149.44      1.77 o
   1   5   2      179.60      178.89      2.07 o
   2   5   2       12.75        3.31      0.26 o
   3   5   2       61.50       66.27      1.05 o
   4   5   2      178.15      191.42      2.72 o
   5   5   2      230.12      243.75      3.37 o
   6   5   2        5.95        7.81      0.60 o
   7   5   2        0.22       -0.79      0.53 o
   8   5   2       35.46       32.37      1.85 o
   9   5   2       80.56       83.86      2.43 o
  10   5   2       46.51       52.04      5.94 o
  11   5   2        4.10        5.09      1.18 o
 -12   6   2        0.76       -0.26      0.99 o
 -11   6   2       31.21       35.12      1.98 o
 -10   6   2      130.44      133.24      3.15 o
  -9   6   2       11.04       16.06      1.11 o
  -8   6   2      545.82      520.50      9.16 o
  -7   6   2      315.94      307.40      5.71 o
  -6   6   2       11.59       16.49      0.76 o
  -5   6   2      319.37      343.04      3.69 o
  -4   6   2      721.30      720.12      7.35 o
  -3   6   2       20.07       25.13      0.57 o
  -2   6   2      183.97      184.73      2.16 o
  -1   6   2      276.94      270.91      2.98 o
   0   6   2      376.95      429.75      4.78 o
   1   6   2      831.98      935.56     10.73 o
   2   6   2      592.42      607.73      6.64 o
   3   6   2       54.12       46.69      0.88 o
   4   6   2      781.24      793.57      9.66 o
   5   6   2      103.34      106.05      2.15 o
   6   6   2      462.25      438.51      6.74 o
   7   6   2      129.01      126.51      2.53 o
   8   6   2       28.96       32.52      1.21 o
   9   6   2        1.98        2.42      0.56 o
  10   6   2        8.82        4.67      1.09 o
 -11   7   2      221.85      231.29      9.04 o
 -10   7   2        0.96        1.83      0.99 o
  -9   7   2       59.90       57.12      1.86 o
  -8   7   2        0.44        1.25      1.21 o
  -7   7   2        6.25        2.36      0.68 o
  -6   7   2      364.75      352.25      6.43 o
  -5   7   2      465.12      457.09      7.31 o
  -4   7   2      107.69       97.93      1.39 o
  -3   7   2       33.16       33.68      0.68 o
  -2   7   2      203.89      225.47      2.74 o
  -1   7   2     1355.62     1353.86     13.96 o
   0   7   2       40.02       40.25      1.20 o
   1   7   2      163.30      161.84      2.47 o
   2   7   2        2.20        6.79      0.42 o
   3   7   2        0.48        0.27      0.28 o
   4   7   2       78.66       76.11      1.72 o
   5   7   2       57.52       55.98      1.51 o
   6   7   2      279.63      280.24      4.71 o
   7   7   2      105.14       96.83      2.21 o
   8   7   2       23.05       22.49      1.64 o
   9   7   2       22.55       22.18      1.82 o
 -11   8   2       35.92       39.83      2.17 o
 -10   8   2        0.09       -0.13      1.42 o
  -9   8   2        4.55        4.95      0.83 o
  -8   8   2       37.58       34.52      1.48 o
  -7   8   2       87.57       89.97      2.35 o
  -6   8   2      125.89      130.92      2.99 o
  -5   8   2       62.77       62.28      1.36 o
  -4   8   2       77.55       81.95      2.01 o
  -3   8   2      135.36      121.15      2.00 o
  -2   8   2        0.21        0.97      0.50 o
  -1   8   2       41.78       49.37      1.06 o
   0   8   2      560.75      580.69      6.80 o
   1   8   2      202.49      205.36      2.74 o
   2   8   2      267.50      264.60      3.53 o
   3   8   2      250.72      259.14      4.81 o
   4   8   2       52.21       42.96      1.78 o
   5   8   2      353.63      376.48      5.99 o
   6   8   2       10.75       11.80      0.90 o
   7   8   2        0.87        2.54      0.67 o
   8   8   2        0.16        0.60      0.68 o
   9   8   2       11.33       19.48      1.64 o
 -10   9   2        2.96        2.32      1.42 o
  -9   9   2        0.00        2.06      0.91 o
  -8   9   2       74.99       69.42      2.09 o
  -7   9   2        1.14        1.44      0.64 o
  -6   9   2        3.26        4.28      0.71 o
  -5   9   2        6.32        5.56      0.71 o
  -4   9   2        9.39        8.79      0.64 o
  -3   9   2      112.25      105.96      2.09 o
  -2   9   2       47.29       38.71      1.19 o
  -1   9   2        9.95       11.26      0.76 o
   0   9   2       64.87       63.43      1.41 o
   1   9   2      243.64      270.07      4.18 o
   2   9   2      218.40      203.28      3.57 o
   3   9   2       15.81       16.14      0.89 o
   4   9   2        6.31        4.76      0.67 o
   5   9   2      141.40      141.06      2.85 o
   6   9   2      123.80      126.87      2.76 o
   7   9   2      208.25      208.47      4.59 o
   8   9   2        1.86        1.85      0.99 o
  -9  10   2        9.97       11.60      1.36 o
  -8  10   2       63.38       66.04      2.54 o
  -7  10   2       24.47       28.80      1.54 o
  -6  10   2       31.26       28.13      1.36 o
  -5  10   2       27.10       30.01      1.72 o
  -4  10   2        7.50        7.07      0.81 o
  -3  10   2        1.20        1.25      0.49 o
  -2  10   2      386.25      384.05      5.97 o
  -1  10   2      157.08      156.16      2.91 o
   0  10   2      525.18      526.00      7.76 o
   1  10   2       34.73       31.41      1.26 o
   2  10   2       65.30       60.40      1.86 o
   3  10   2      116.83      118.23      2.87 o
   4  10   2       10.68       11.43      1.11 o
   5  10   2       61.78       67.23      2.18 o
   6  10   2        1.72        5.03      1.09 o
   7  10   2       11.58        9.15      1.28 o
  -8  11   2       14.33       13.53      1.36 o
  -7  11   2        5.09        4.49      0.99 o
  -6  11   2        3.62        3.75      0.91 o
  -5  11   2       33.35       32.82      1.54 o
  -4  11   2        6.02        6.14      1.08 o
  -3  11   2       29.15       33.70      1.54 o
  -2  11   2        1.66        1.18      0.53 o
  -1  11   2       65.06       63.10      1.61 o
   0  11   2        1.18        1.05      0.50 o
   1  11   2       41.64       41.36      1.54 o
   2  11   2       46.29       44.98      1.93 o
   3  11   2        0.65        0.87      0.68 o
   4  11   2      127.33      139.75      3.36 o
   5  11   2       21.69       25.49      6.45 o
  -7  12   2        0.41        0.31      0.86 o
  -6  12   2        8.80        8.11      1.18 o
  -5  12   2        1.31        1.62      0.99 o
  -4  12   2        0.27        0.13      0.74 o
  -3  12   2        3.70        4.70      0.73 o
  -2  12   2       34.20       37.12      1.16 o
  -1  12   2       29.30       29.51      1.25 o
   0  12   2        2.53        1.42      0.73 o
   1  12   2        6.64        7.12      1.09 o
   2  12   2        0.84        2.96      0.81 o
   3  12   2       39.52       45.01      1.82 o
  -4  13   2        5.99        4.62      0.83 o
  -3  13   2        1.25        3.17      4.13 o
  -2  13   2        0.02       -0.23      0.90 o
  -1  13   2        2.83        2.32      1.03 o
   0  13   2       11.91       15.97      1.36 o
   1  13   2       22.40       29.22      1.82 o
  -2 -13   3        8.31        7.48      1.81 o
  -1 -13   3       10.16        7.48      1.81 o
   0 -13   3        0.14        0.05      0.83 o
   1 -13   3        0.04       -0.55      0.75 o
   2 -13   3       23.60       23.62      1.64 o
   3 -13   3       24.82       28.17      1.82 o
   4 -13   3       19.85       22.19      1.81 o
   5 -13   3       38.33       50.67      7.61 o
  -4 -12   3       11.12        7.31      1.28 o
  -3 -12   3        1.23        0.77      1.03 o
  -2 -12   3        0.76        2.58      1.29 o
  -1 -12   3        1.94        1.68      0.91 o
   0 -12   3       15.71       15.97      1.17 o
   1 -12   3       22.66       22.40      1.27 o
   2 -12   3       74.86       77.16      2.38 o
   3 -12   3      141.19      145.54      3.54 o
   4 -12   3        0.12        0.34      0.81 o
   5 -12   3        0.41        0.46      0.90 o
   6 -12   3       27.06       28.53      1.73 o
   7 -12   3       10.79        8.26      1.81 o
  -6 -11   3       45.40       52.82      3.74 o
  -5 -11   3      120.67      126.62      3.06 o
  -4 -11   3        0.95       -0.74      0.66 o
  -3 -11   3        0.66       -0.66      0.48 o
  -2 -11   3        1.06        0.17      0.64 o
  -1 -11   3        6.37        6.43      0.87 o
   0 -11   3       60.29       60.02      1.99 o
   1 -11   3      108.21      101.29      4.24 o
   2 -11   3       34.50       33.39      1.58 o
   3 -11   3       71.48       52.57      1.93 o
   4 -11   3       18.44       17.45      1.14 o
   5 -11   3        6.42        7.40      0.87 o
   6 -11   3       24.21       26.60      1.64 o
   7 -11   3       31.82       33.81      2.84 o
   8 -11   3        6.50        8.00      1.81 o
  -7 -10   3        5.01        6.54      1.18 o
  -6 -10   3       18.12       18.12      1.14 o
  -5 -10   3      308.68      320.43      5.91 o
  -4 -10   3      321.84      311.13      5.70 o
  -3 -10   3      144.49      143.97      3.58 o
  -2 -10   3       13.87       12.80      1.38 o
  -1 -10   3       23.98       24.48      0.89 o
   0 -10   3       19.71       23.37      1.37 o
   1 -10   3      262.12      268.16      5.26 o
   2 -10   3       25.85       14.93      1.02 o
   3 -10   3       18.98       19.92      1.17 o
   4 -10   3       17.04       14.69      0.99 o
   5 -10   3      358.36      328.38      6.26 o
   6 -10   3      120.55      119.23      2.86 o
   7 -10   3        0.71        1.61      0.81 o
   8 -10   3        2.26        2.06      1.29 o
   9 -10   3        3.87        5.42      1.55 o
  -8  -9   3        4.27        5.95      0.94 o
  -7  -9   3       22.78       26.63      1.34 o
  -6  -9   3       64.34       55.14      1.78 o
  -5  -9   3      108.08      102.81      3.01 o
  -4  -9   3       37.26       45.34      1.34 o
  -3  -9   3       91.59       90.56      1.74 o
  -2  -9   3       76.15       75.47      1.86 o
  -1  -9   3        0.50        0.26      0.33 o
   0  -9   3       95.02       88.20      1.63 o
   1  -9   3       38.88       41.39      1.17 o
   2  -9   3        5.40        4.40      0.51 o
   3  -9   3        3.79        7.75      1.19 o
   4  -9   3      211.26      178.53      3.00 o
   5  -9   3       92.22       81.96      1.75 o
   6  -9   3       71.84       76.65      3.10 o
   7  -9   3        4.60        3.26      0.73 o
   8  -9   3        8.08       10.63      0.90 o
   9  -9   3        0.04       -0.77      1.03 o
  10  -9   3        4.08        5.42      1.55 o
  -9  -8   3        0.46        0.00      0.74 o
  -8  -8   3      130.79      131.94      2.76 o
  -7  -8   3        6.65        5.33      0.67 o
  -6  -8   3        3.00        1.65      0.52 o
  -5  -8   3       42.27       45.34      1.56 o
  -4  -8   3        0.21        0.19      0.42 o
  -3  -8   3        8.26        5.99      0.47 o
  -2  -8   3       16.90       15.44      0.65 o
  -1  -8   3       70.05       69.16      1.25 o
   0  -8   3      119.56      114.94      1.70 o
   1  -8   3      214.17      212.41      2.66 o
   2  -8   3      802.08      816.82     10.19 o
   3  -8   3      330.28      339.43      5.06 o
   4  -8   3        1.83        4.42      0.52 o
   5  -8   3        2.95        4.41      0.45 o
   6  -8   3       28.79       29.33      0.99 o
   7  -8   3       32.77       29.68      1.45 o
   8  -8   3       33.07       32.02      1.83 o
   9  -8   3        4.04        2.95      0.56 o
  10  -8   3       94.02       99.36      7.49 o
  11  -8   3       44.32       46.19      3.10 o
 -10  -7   3       75.28       85.05      3.10 o
  -9  -7   3        0.84        1.58      0.60 o
  -8  -7   3      162.48      166.33      3.17 o
  -7  -7   3       30.40       28.73      1.69 o
  -6  -7   3       26.07       24.64      0.98 o
  -5  -7   3        2.98        4.82      0.48 o
  -4  -7   3      164.32      181.30      2.76 o
  -3  -7   3      289.43      287.62      3.73 o
  -2  -7   3      173.83      186.09      2.48 o
  -1  -7   3       23.31       23.13      0.57 o
   0  -7   3      556.58      631.82      6.51 o
   1  -7   3     2840.76     2815.87     29.72 o
   2  -7   3     2186.11     2157.53     22.86 o
   3  -7   3       52.54       65.51      1.43 o
   4  -7   3       20.83       15.54      0.75 o
   5  -7   3      207.24      210.83      3.06 o
   6  -7   3        6.09        7.51      0.44 o
   7  -7   3      276.41      276.12      4.27 o
   8  -7   3      165.74      178.94      2.72 o
   9  -7   3        3.30        2.98      0.66 o
  10  -7   3       52.96       57.43      2.09 o
  11  -7   3        2.04        0.77      0.91 o
 -10  -6   3        2.60        1.09      0.56 o
  -9  -6   3       30.21       25.52      1.08 o
  -8  -6   3        2.07        1.99      0.56 o
  -7  -6   3       61.27       59.65      1.53 o
  -6  -6   3       25.19       22.59      0.84 o
  -5  -6   3       19.92       18.30      0.64 o
  -4  -6   3        6.63        5.08      0.59 o
  -3  -6   3      158.61      157.13      2.09 o
  -2  -6   3      353.96      355.81      4.04 o
  -1  -6   3       98.76      115.61      1.45 o
   0  -6   3     3295.62     3607.31     35.29 o
   1  -6   3      231.87      208.01      2.49 o
   2  -6   3     1717.32     1738.90     18.44 o
   3  -6   3     1127.54     1183.91     12.66 o
   4  -6   3      113.74      113.13      2.57 o
   5  -6   3      134.19      132.49      2.04 o
   6  -6   3       79.48       74.85      1.81 o
   7  -6   3      272.50      279.14      3.78 o
   8  -6   3        1.17        2.36      0.30 o
   9  -6   3       69.88       74.17      1.71 o
  10  -6   3      140.15      141.35      2.64 o
  11  -6   3        3.79        6.50      0.83 o
  12  -6   3        2.63        2.47      0.79 o
 -11  -5   3        8.47       10.73      2.58 o
 -10  -5   3        0.02        0.43      0.49 o
  -9  -5   3       22.80       21.14      0.94 o
  -8  -5   3      246.14      237.89      3.97 o
  -7  -5   3      143.15      148.49      2.39 o
  -6  -5   3      162.75      170.23      2.59 o
  -5  -5   3        4.66        1.79      0.29 o
  -4  -5   3       96.32      111.93      1.58 o
  -3  -5   3      325.18      321.91      5.13 o
  -2  -5   3      668.59      717.30      6.97 o
  -1  -5   3     3248.24     3348.30     31.22 o
   0  -5   3      446.41      464.58      5.14 o
   1  -5   3      220.60      256.55      2.96 o
   2  -5   3      225.60      262.23      2.99 o
   3  -5   3      200.18      233.76      2.69 o
   4  -5   3        1.05        1.50      0.25 o
   5  -5   3        7.75       10.04      0.36 o
   6  -5   3      604.57      620.76      7.15 o
   7  -5   3      224.66      232.22      2.95 o
   8  -5   3      204.20      225.57      3.55 o
   9  -5   3      137.81      137.40      2.48 o
  10  -5   3      100.10      101.28      2.10 o
  11  -5   3       19.60       18.43      0.96 o
  12  -5   3       43.66       42.77      1.68 o
 -11  -4   3        8.03        8.48      1.09 o
 -10  -4   3        8.39        7.63      0.83 o
  -9  -4   3      146.92      127.86      2.45 o
  -8  -4   3      361.16      369.19      5.03 o
  -7  -4   3        0.00       -0.39      0.32 o
  -6  -4   3       35.33       34.14      0.78 o
  -5  -4   3       12.73        7.04      0.38 o
  -4  -4   3       82.67      110.68      1.55 o
  -3  -4   3     1124.46     1104.73     11.89 o
  -2  -4   3      193.45      215.13      2.42 o
  -1  -4   3     3387.85     3484.26     34.70 o
   0  -4   3      453.03      420.76      4.43 o
   1  -4   3     1360.60     1328.65     13.36 o
   2  -4   3       98.03       94.31      1.49 o
   3  -4   3      726.90      685.75      8.03 o
   4  -4   3       80.06      103.11      1.30 o
   5  -4   3     1795.98     1804.66     20.15 o
   6  -4   3       93.04      100.21      1.42 o
   7  -4   3       41.61       36.59      1.03 o
   8  -4   3       15.42       17.45      0.77 o
   9  -4   3        2.87        1.61      0.52 o
  10  -4   3       77.30       77.60      2.09 o
  11  -4   3       24.08       24.04      1.03 o
  12  -4   3        2.38        2.51      0.99 o
 -12  -3   3       16.14       13.16      2.06 o
 -11  -3   3        1.37        1.12      0.81 o
 -10  -3   3        0.24        1.36      0.64 o
  -9  -3   3        9.20       11.50      0.86 o
  -8  -3   3       24.70       21.80      0.75 o
  -7  -3   3      131.38      117.43      1.95 o
  -6  -3   3       36.65       35.75      0.75 o
  -5  -3   3      319.55      329.84      3.86 o
  -4  -3   3       11.48       23.12      0.55 o
  -3  -3   3       43.44       49.00      0.72 o
  -2  -3   3       23.21       15.75      0.47 o
  -1  -3   3       97.27       86.71      1.15 o
   0  -3   3      829.78      724.97      7.40 o
   1  -3   3       61.01       68.38      1.08 o
   2  -3   3        3.97        4.83      0.23 o
   3  -3   3     2409.58     2599.79     27.91 o
   4  -3   3      964.09     1002.35     12.48 o
   5  -3   3     1064.73     1118.33     13.99 o
   6  -3   3        7.03        5.59      0.63 o
   7  -3   3      780.49      780.07     12.11 o
   8  -3   3       10.80        7.97      0.60 o
   9  -3   3       14.44       17.41      1.55 o
  10  -3   3       81.16       77.40      3.28 o
  11  -3   3        7.25        6.97      1.55 o
  12  -3   3        6.76        7.23      1.81 o
 -12  -2   3        8.59        6.97      1.81 o
 -11  -2   3        0.44        1.78      0.81 o
 -10  -2   3      143.62      135.13      3.16 o
  -9  -2   3      118.92      114.94      2.46 o
  -8  -2   3      108.96      101.68      1.53 o
  -7  -2   3      375.67      361.62      4.16 o
  -6  -2   3        1.60        1.63      0.25 o
  -5  -2   3      353.39      396.93      4.51 o
  -4  -2   3      843.99      929.21     10.02 o
  -3  -2   3      839.84      844.80      8.10 o
  -2  -2   3      798.39      839.33      9.02 o
  -1  -2   3      469.30      412.95      4.93 o
   0  -2   3     2192.79     2146.93     23.18 o
   1  -2   3     1397.56     1498.71     16.26 o
   2  -2   3      551.93      585.37      6.45 o
   3  -2   3        9.08        4.51      0.33 o
   4  -2   3     1513.84     1575.95     19.51 o
   5  -2   3       66.90       74.84      1.18 o
   6  -2   3      139.86      129.11      1.94 o
   7  -2   3      425.80      407.68      5.91 o
   8  -2   3       27.99       27.56      0.81 o
   9  -2   3       57.95       57.90      1.07 o
  10  -2   3        0.42        0.64      0.51 o
  11  -2   3       33.51       33.81      2.58 o
  12  -2   3       70.42       71.75      3.87 o
 -12  -1   3       69.23       63.52      2.64 o
 -11  -1   3       31.28       29.42      1.73 o
 -10  -1   3      462.37      469.27      9.10 o
  -9  -1   3       35.60       33.63      1.12 o
  -8  -1   3      144.56      140.31      2.53 o
  -7  -1   3        3.15        2.42      0.23 o
  -6  -1   3        9.07       11.26      0.37 o
  -5  -1   3      995.47     1040.80     10.45 o
  -4  -1   3      334.77      291.27      3.19 o
  -3  -1   3     3937.68     3944.38     39.25 o
  -2  -1   3     4550.98     4408.09     45.86 o
  -1  -1   3       10.06       16.23      0.36 o
   0  -1   3     1074.92      926.31     10.06 o
   1  -1   3      258.80      322.82      3.63 o
   2  -1   3        0.10        0.24      0.11 o
   3  -1   3     1662.94     1636.35     17.67 o
   4  -1   3      800.78      810.39      8.90 o
   5  -1   3      327.57      266.89      3.95 o
   6  -1   3       28.42       29.85      0.68 o
   7  -1   3      173.21      187.23      2.68 o
   8  -1   3       15.08       13.67      0.54 o
   9  -1   3        1.86        1.51      0.31 o
  10  -1   3       41.77       34.70      1.14 o
  11  -1   3       30.56       34.18      1.94 o
  12  -1   3        7.23        4.13      1.55 o
 -12   0   3        2.13        1.94      1.09 o
 -11   0   3        0.11        1.09      0.57 o
 -10   0   3       33.26       27.20      1.67 o
  -9   0   3        1.81        0.33      0.41 o
  -8   0   3       23.16       23.37      0.87 o
  -7   0   3       11.62       13.86      0.49 o
  -6   0   3     1198.06     1230.50     11.47 o
  -5   0   3       12.45       15.16      0.37 o
  -4   0   3      333.39      309.51      2.94 o
  -3   0   3      158.12      196.84      2.03 o
  -2   0   3    10675.91    10959.59    109.43 o
  -1   0   3        7.52       18.99      0.49 o
   0   0   3     2016.58     1842.76     19.85 o
   1   0   3      136.59       91.52      1.16 o
   2   0   3      179.55      185.34      2.19 o
   3   0   3     2025.59     1980.38     21.29 o
   4   0   3     1272.83     1368.39     16.00 o
   5   0   3     2819.14     2930.17     33.61 o
   6   0   3        1.50        0.70      0.24 o
   7   0   3        0.07        0.79      0.26 o
   8   0   3        4.99        2.85      0.41 o
   9   0   3        3.74        5.84      0.56 o
  10   0   3      147.77      144.83      4.26 o
  11   0   3       15.50       15.29      1.18 o
  12   0   3        4.17        4.64      1.55 o
 -12   1   3        0.13       -1.37      0.91 o
 -11   1   3       42.00       43.06      1.79 o
 -10   1   3      259.60      252.21      4.28 o
  -9   1   3        6.87        7.86      0.67 o
  -8   1   3      567.25      573.25      6.85 o
  -7   1   3       79.63       99.40      1.61 o
  -6   1   3       64.37       77.92      0.96 o
  -5   1   3      181.43      191.01      2.00 o
  -4   1   3       77.10       93.81      1.02 o
  -3   1   3       89.50      106.17      1.29 o
  -2   1   3      226.24      305.79      3.05 o
  -1   1   3     1063.66     1040.11     10.35 o
   0   1   3     2010.70     1796.47     17.68 o
   1   1   3     3360.41     3168.72     29.61 o
   2   1   3      312.23      345.69      3.62 o
   3   1   3      206.53      222.12      2.60 o
   4   1   3      133.94      165.27      2.15 o
   5   1   3       79.25       64.39      1.04 o
   6   1   3      160.46      179.60      3.14 o
   7   1   3        2.53        1.19      0.30 o
   8   1   3       13.65       16.91      0.83 o
   9   1   3      617.83      598.10     12.71 o
  10   1   3       79.93       86.38      2.64 o
  11   1   3        7.86       10.84      1.81 o
  12   1   3        6.15       10.06      1.81 o
 -12   2   3       27.83       33.23      1.58 o
 -11   2   3       74.36       68.40      1.77 o
 -10   2   3      134.30      132.72      2.82 o
  -9   2   3      134.28      121.75      2.45 o
  -8   2   3      290.49      274.05      3.54 o
  -7   2   3      445.59      474.53      5.62 o
  -6   2   3       23.89       26.65      0.85 o
  -5   2   3      957.41     1038.27      9.39 o
  -4   2   3       49.47       55.74      0.89 o
  -3   2   3       76.82       86.82      1.18 o
  -2   2   3      557.28      581.68      6.09 o
  -1   2   3      854.08      722.80      7.90 o
   0   2   3     1694.77     1678.73     16.55 o
   1   2   3      336.27      295.51      2.97 o
   2   2   3      684.89      730.36      8.15 o
   3   2   3      707.81      758.50      8.24 o
   4   2   3      192.79      208.23      2.52 o
   5   2   3      127.71      106.18      2.61 o
   6   2   3      156.90      152.05      2.75 o
   7   2   3      260.20      242.61      4.74 o
   8   2   3      224.32      198.50      4.92 o
   9   2   3      149.28      148.72      4.02 o
  10   2   3       18.75       22.08      1.36 o
  11   2   3        5.43        4.90      1.55 o
  12   2   3        0.18       -0.21      2.32 o
 -12   3   3       32.23       41.53      1.78 o
 -11   3   3       67.73       69.78      1.83 o
 -10   3   3      129.62      131.77      3.50 o
  -9   3   3      401.10      397.45      6.20 o
  -8   3   3      153.06      143.06      2.83 o
  -7   3   3       18.49       13.86      0.61 o
  -6   3   3       99.34       99.28      1.60 o
  -5   3   3      108.41       98.29      1.26 o
  -4   3   3      988.59     1003.08     10.92 o
  -3   3   3      226.21      232.19      2.80 o
  -2   3   3        0.01        2.57      0.17 o
  -1   3   3      194.84      197.28      2.39 o
   0   3   3      233.71      187.80      2.18 o
   1   3   3     1926.80     1839.56     18.67 o
   2   3   3     4334.05     4686.88     54.37 o
   3   3   3      177.25      210.60      3.60 o
   4   3   3       15.88       10.75      0.50 o
   5   3   3      182.92      182.65      2.83 o
   6   3   3        0.56        0.03      0.34 o
   7   3   3       61.88       61.38      2.19 o
   8   3   3      118.20      119.35      3.37 o
   9   3   3       14.24       12.07      1.18 o
  10   3   3       89.56       84.97      2.38 o
  11   3   3        1.28        1.20      1.03 o
 -12   4   3        8.07        7.37      1.09 o
 -11   4   3        3.30        1.63      0.74 o
 -10   4   3      390.19      401.97      6.39 o
  -9   4   3       40.64       37.28      1.91 o
  -8   4   3       78.25       74.17      2.64 o
  -7   4   3        0.49        0.19      0.39 o
  -6   4   3       71.08       73.55      1.32 o
  -5   4   3      499.62      531.55      7.32 o
  -4   4   3     1291.66     1296.74     15.37 o
  -3   4   3        1.42        3.55      0.38 o
  -2   4   3      356.08      366.62      3.70 o
  -1   4   3      471.99      496.41      5.15 o
   0   4   3       30.71       27.89      0.51 o
   1   4   3       56.71       73.27      1.38 o
   2   4   3      548.21      547.22      6.69 o
   3   4   3       37.16       41.23      0.66 o
   4   4   3       29.23       32.87      0.91 o
   5   4   3      311.45      291.95      4.56 o
   6   4   3       72.07       76.15      1.86 o
   7   4   3       24.04       26.07      1.46 o
   8   4   3      385.80      353.27      6.52 o
   9   4   3        4.51        6.29      1.62 o
  10   4   3       26.10       25.74      1.73 o
  11   4   3        0.03        0.23      1.68 o
 -12   5   3        2.68        2.98      0.99 o
 -11   5   3        1.53       -0.52      0.81 o
 -10   5   3       55.46       52.28      1.88 o
  -9   5   3       57.15       54.90      1.78 o
  -8   5   3      196.96      207.01      4.23 o
  -7   5   3       12.52       11.55      0.83 o
  -6   5   3        0.01        0.67      0.37 o
  -5   5   3       81.21      101.71      1.48 o
  -4   5   3      534.08      624.32      6.96 o
  -3   5   3      849.93      816.76      8.29 o
  -2   5   3      333.56      321.11      3.48 o
  -1   5   3       45.69       48.08      1.03 o
   0   5   3     1030.14     1144.06     10.97 o
   1   5   3       96.95       76.84      1.14 o
   2   5   3        8.01       14.68      0.59 o
   3   5   3      135.08      139.86      1.90 o
   4   5   3       10.84       10.53      0.53 o
   5   5   3      476.17      456.92      6.79 o
   6   5   3      549.23      539.42      7.96 o
   7   5   3       50.37       44.57      1.28 o
   8   5   3      667.13      684.18     11.78 o
   9   5   3      100.32      113.01      2.93 o
  10   5   3       57.65       74.07      3.48 o
 -12   6   3        0.78        1.55      1.09 o
 -11   6   3       18.70       17.49      1.43 o
 -10   6   3        0.02       -0.61      0.75 o
  -9   6   3      112.93      118.66      2.95 o
  -8   6   3       35.11       37.41      1.52 o
  -7   6   3      348.70      350.09      6.81 o
  -6   6   3      374.36      361.85      6.62 o
  -5   6   3       27.02       34.32      0.82 o
  -4   6   3      531.24      559.62      6.50 o
  -3   6   3       44.00       42.97      0.89 o
  -2   6   3       99.89      105.23      1.42 o
  -1   6   3      441.71      432.02      4.60 o
   0   6   3       42.34       49.25      0.86 o
   1   6   3       64.22       75.83      1.25 o
   2   6   3      472.13      481.19      5.88 o
   3   6   3      257.11      264.11      3.56 o
   4   6   3        0.09        0.13      0.39 o
   5   6   3       14.75       16.14      0.93 o
   6   6   3       82.71       81.09      1.92 o
   7   6   3     1063.49     1039.15     14.84 o
   8   6   3        0.87        0.73      0.51 o
   9   6   3        8.44        4.39      1.09 o
  10   6   3       87.44       89.36      3.27 o
 -11   7   3        0.08       -0.05      0.99 o
 -10   7   3       84.71       92.00      3.09 o
  -9   7   3       56.97       52.28      2.22 o
  -8   7   3       20.60       18.65      1.96 o
  -7   7   3       31.68       29.26      1.32 o
  -6   7   3       23.92       21.13      1.12 o
  -5   7   3       47.52       50.92      1.34 o
  -4   7   3       56.67       54.50      1.36 o
  -3   7   3        4.02        3.34      0.32 o
  -2   7   3       48.69       54.54      0.95 o
  -1   7   3      638.21      645.56      6.73 o
   0   7   3       24.30       24.64      0.65 o
   1   7   3        1.99        1.06      0.30 o
   2   7   3      229.06      242.60      3.51 o
   3   7   3      139.14      141.84      2.48 o
   4   7   3        2.36        3.12      0.55 o
   5   7   3       11.81       14.28      0.83 o
   6   7   3       82.37       87.15      2.08 o
   7   7   3        4.68        8.29      0.76 o
   8   7   3      104.97      116.26      2.51 o
   9   7   3       63.55       69.95      2.00 o
 -11   8   3        8.14       10.58      1.36 o
 -10   8   3       18.73       19.45      1.43 o
  -9   8   3        5.37        5.27      1.05 o
  -8   8   3        2.26        2.32      0.71 o
  -7   8   3       80.78       75.24      2.20 o
  -6   8   3      104.37       97.47      1.86 o
  -5   8   3        9.74        8.45      0.79 o
  -4   8   3      264.40      252.75      4.86 o
  -3   8   3        0.02        0.17      0.34 o
  -2   8   3      151.16      148.65      2.39 o
  -1   8   3       54.59       55.64      1.16 o
   0   8   3       17.87       12.97      0.63 o
   1   8   3      274.90      265.89      4.64 o
   2   8   3      111.04       98.40      1.51 o
   3   8   3       34.98       33.62      1.18 o
   4   8   3       23.92       22.65      1.25 o
   5   8   3      986.28      996.62     14.32 o
   6   8   3       31.30       27.43      1.22 o
   7   8   3        0.18       -0.05      0.67 o
   8   8   3        4.28        1.85      0.99 o
 -10   9   3        6.76        8.19      1.24 o
  -9   9   3       23.88       27.85      1.73 o
  -8   9   3       30.14       33.98      1.80 o
  -7   9   3        6.22        5.19      0.83 o
  -6   9   3        1.15        0.66      0.64 o
  -5   9   3       90.52       87.56      2.54 o
  -4   9   3       95.03       95.05      2.48 o
  -3   9   3       62.14       64.33      1.51 o
  -2   9   3       78.74       80.08      1.94 o
  -1   9   3      158.86      166.34      2.66 o
   0   9   3      134.16      140.73      2.57 o
   1   9   3       12.49       12.34      0.69 o
   2   9   3       11.97        7.72      0.83 o
   3   9   3      432.89      422.05      7.34 o
   4   9   3        4.62        5.43      0.70 o
   5   9   3       36.71       36.70      1.41 o
   6   9   3        1.85        0.99      0.59 o
   7   9   3       26.82       21.94      1.39 o
  -9  10   3       68.48       72.89      5.03 o
  -8  10   3       18.45       16.74      1.36 o
  -7  10   3       23.55       25.36      2.97 o
  -6  10   3        0.07       -0.12      1.07 o
  -5  10   3       59.44       59.12      1.99 o
  -4  10   3        0.23       -0.28      0.64 o
  -3  10   3       48.52       53.39      1.87 o
  -2  10   3      336.96      318.77      5.09 o
  -1  10   3      130.46      135.08      2.65 o
   0  10   3        0.35        0.36      0.46 o
   1  10   3      100.55       98.85      2.52 o
   2  10   3      189.17      188.86      6.00 o
   3  10   3       73.42       72.96      3.69 o
   4  10   3        7.34        7.42      0.94 o
   5  10   3        2.78        3.90      0.83 o
   6  10   3        0.15        0.13      0.91 o
  -8  11   3        7.42       10.06      1.28 o
  -7  11   3       38.89       46.61      2.84 o
  -6  11   3        1.04        0.77      0.91 o
  -5  11   3        7.62        9.22      1.11 o
  -4  11   3       41.94       43.98      1.84 o
  -3  11   3        9.50        8.88      1.30 o
  -2  11   3       72.77       69.57      2.20 o
  -1  11   3        0.07       -0.17      0.63 o
   0  11   3       47.07       47.40      2.01 o
   1  11   3        4.89        5.79      0.79 o
   2  11   3        3.09        3.92      0.79 o
   3  11   3       12.98        9.35      1.23 o
   4  11   3        1.29        1.46      0.74 o
   5  11   3       94.48      106.31      5.94 o
  -6  12   3       23.92       27.66      2.19 o
  -5  12   3       20.72       30.36      2.97 o
  -4  12   3        0.26        0.39      0.91 o
  -3  12   3       17.49       20.91      1.34 o
  -2  12   3       17.38       15.79      1.23 o
  -1  12   3        9.43        9.69      1.09 o
   0  12   3        7.65        9.32      1.94 o
   1  12   3        4.58        4.92      1.29 o
   2  12   3      123.48      144.57      3.46 o
   3  12   3       53.80       53.90      3.10 o
  -2 -13   4        0.15        0.26      1.29 o
  -1 -13   4        0.14       -0.10      0.86 o
   0 -13   4       25.07       28.97      1.60 o
   1 -13   4       21.09       19.59      1.40 o
   2 -13   4       24.87       19.67      1.61 o
   3 -13   4       11.64       12.62      1.36 o
   4 -13   4        4.68        2.21      1.42 o
   5 -13   4        7.26        8.87      1.36 o
  -4 -12   4        3.16        2.13      0.99 o
  -3 -12   4       39.96       40.26      3.10 o
  -2 -12   4       22.25       21.84      1.64 o
  -1 -12   4        6.61        5.43      0.94 o
   0 -12   4        1.29        0.50      0.68 o
   1 -12   4        1.15        0.18      0.68 o
   2 -12   4       11.22       13.84      2.23 o
   3 -12   4        0.09       -0.38      0.94 o
   4 -12   4        8.33       10.09      1.42 o
   5 -12   4       31.53       31.17      1.91 o
   6 -12   4       48.54       61.46      2.54 o
   7 -12   4        0.10       -0.52      1.29 o
  -6 -11   4       50.12       58.33      3.61 o
  -5 -11   4        0.66       -0.11      0.81 o
  -4 -11   4        6.12        8.26      1.09 o
  -3 -11   4        2.03        4.17      1.16 o
  -2 -11   4        1.72        0.95      0.81 o
  -1 -11   4       19.06       16.33      1.20 o
   0 -11   4        0.10        0.04      0.68 o
   1 -11   4        0.09        0.20      0.71 o
   2 -11   4      293.33      288.87      5.80 o
   3 -11   4      251.79      216.93      4.59 o
   4 -11   4       25.76       29.16      1.47 o
   5 -11   4        0.06        0.36      0.68 o
   6 -11   4       74.04       80.84      3.48 o
   7 -11   4        4.71        5.06      0.99 o
   8 -11   4       12.85       17.03      2.32 o
  -7 -10   4       38.02       44.51      3.23 o
  -6 -10   4      144.84      142.71      3.40 o
  -5 -10   4        6.38        8.56      0.89 o
  -4 -10   4       70.81       72.67      2.01 o
  -3 -10   4       83.84       64.77      1.94 o
  -2 -10   4        9.16        9.51      0.82 o
  -1 -10   4       30.94       31.66      1.48 o
   0 -10   4       51.61       54.76      3.96 o
   1 -10   4      412.53      387.05      7.23 o
   2 -10   4      203.62      178.23      3.84 o
   3 -10   4        1.56        1.11      0.68 o
   4 -10   4      179.02      165.67      3.86 o
   5 -10   4        9.78       10.96      0.89 o
   6 -10   4        0.00       -0.60      0.60 o
   7 -10   4        4.02        4.44      1.55 o
   8 -10   4        0.02        1.94      0.91 o
   9 -10   4        0.65       -1.29      1.29 o
  -8  -9   4        7.13       10.64      1.28 o
  -7  -9   4        5.85        4.33      1.57 o
  -6  -9   4       73.52       67.51      2.03 o
  -5  -9   4        1.73        0.80      0.53 o
  -4  -9   4       13.33       12.15      0.82 o
  -3  -9   4       11.55        7.86      0.97 o
  -2  -9   4      274.63      257.00      3.76 o
  -1  -9   4        9.19        9.89      0.59 o
   0  -9   4      149.66      143.16      2.72 o
   1  -9   4      132.13      126.48      2.90 o
   2  -9   4     1135.57     1134.84     18.76 o
   3  -9   4       73.19       66.90      2.00 o
   4  -9   4      140.07      126.49      2.92 o
   5  -9   4       35.78       32.63      1.32 o
   6  -9   4        0.10       -0.40      0.48 o
   7  -9   4        6.54        7.22      0.79 o
   8  -9   4        6.25        6.39      1.09 o
   9  -9   4       10.54        8.30      1.18 o
  10  -9   4        8.42       11.10      1.81 o
  -9  -8   4        0.12       -0.53      0.64 o
  -8  -8   4       94.01      114.07      2.53 o
  -7  -8   4       94.91       95.62      2.18 o
  -6  -8   4        6.87        6.53      0.63 o
  -5  -8   4      206.44      205.80      3.42 o
  -4  -8   4       29.54       31.70      0.97 o
  -3  -8   4        3.09        5.43      0.44 o
  -2  -8   4      324.78      308.87      4.25 o
  -1  -8   4       21.93       20.31      0.73 o
   0  -8   4      483.69      480.60      7.38 o
   1  -8   4     1442.95     1436.26     20.32 o
   2  -8   4        7.75       10.02      1.09 o
   3  -8   4        2.66        4.17      0.60 o
   4  -8   4      194.99      201.31      3.95 o
   5  -8   4      187.67      188.50      3.96 o
   6  -8   4       91.02       78.99      2.09 o
   7  -8   4       74.78       77.45      2.73 o
   8  -8   4        1.34        1.29      0.73 o
   9  -8   4        0.37        2.99      0.59 o
  10  -8   4       67.04       74.07      3.87 o
  11  -8   4       17.10       20.90      2.32 o
 -10  -7   4       18.25       17.44      1.46 o
  -9  -7   4      120.52      120.27      3.07 o
  -8  -7   4       64.36       61.30      1.66 o
  -7  -7   4        5.99        6.63      0.67 o
  -6  -7   4       21.25       24.37      0.89 o
  -5  -7   4        5.37        1.72      0.38 o
  -4  -7   4       60.37       68.57      1.31 o
  -3  -7   4       92.26       97.71      1.59 o
  -2  -7   4      976.35     1010.57     11.80 o
  -1  -7   4      669.44      695.65      7.75 o
   0  -7   4       84.06       89.89      1.47 o
   1  -7   4      671.78      673.83      7.45 o
   2  -7   4      916.84      910.30      9.86 o
   3  -7   4      147.54      149.96      1.92 o
   4  -7   4      335.69      327.04      4.20 o
   5  -7   4       77.43       73.83      2.27 o
   6  -7   4       11.80       12.91      0.67 o
   7  -7   4        1.98        1.63      0.39 o
   8  -7   4      164.21      164.20      2.55 o
   9  -7   4       46.28       46.96      1.83 o
  10  -7   4        0.85        1.94      0.91 o
  11  -7   4        2.81        5.68      1.55 o
 -10  -6   4        0.85        1.78      1.42 o
  -9  -6   4      122.42      130.46      2.68 o
  -8  -6   4       48.80       50.55      1.43 o
  -7  -6   4        1.42        0.65      0.56 o
  -6  -6   4       20.96       17.07      0.71 o
  -5  -6   4       21.33       32.93      0.84 o
  -4  -6   4       27.82       29.07      1.17 o
  -3  -6   4      185.98      183.11      2.52 o
  -2  -6   4      401.59      375.27      4.45 o
  -1  -6   4      654.49      688.83      7.59 o
   0  -6   4       80.88       79.06      1.29 o
   1  -6   4      287.28      311.44      3.58 o
   2  -6   4      223.62      222.83      2.66 o
   3  -6   4        4.44        8.22      0.31 o
   4  -6   4      350.92      353.90      4.03 o
   5  -6   4        0.00       -0.42      0.28 o
   6  -6   4       42.54       41.40      0.99 o
   7  -6   4      172.75      188.36      2.52 o
   8  -6   4      417.00      440.88      6.29 o
   9  -6   4        2.47        3.31      0.60 o
  10  -6   4      101.58      102.64      2.16 o
  11  -6   4       38.75       43.14      2.05 o
 -11  -5   4        0.00        1.03      1.29 o
 -10  -5   4       72.37       81.74      1.94 o
  -9  -5   4        0.00       -0.18      0.44 o
  -8  -5   4      748.50      754.13     10.92 o
  -7  -5   4        8.64       11.81      0.65 o
  -6  -5   4      157.82      149.93      2.38 o
  -5  -5   4       93.24       87.85      1.41 o
  -4  -5   4       39.53       42.10      0.85 o
  -3  -5   4       36.08       36.93      0.73 o
  -2  -5   4      889.50      991.99     10.76 o
  -1  -5   4      426.36      438.61      4.92 o
   0  -5   4       11.49       22.99      0.49 o
   1  -5   4      250.35      267.99      3.47 o
   2  -5   4     1700.65     1668.62     19.27 o
   3  -5   4       17.97       10.14      0.52 o
   4  -5   4       17.04       17.62      0.52 o
   5  -5   4      794.76      783.47      8.96 o
   6  -5   4      255.48      250.43      3.18 o
   7  -5   4      379.83      390.02      4.72 o
   8  -5   4       74.39       66.32      1.51 o
   9  -5   4       81.54       78.76      1.77 o
  10  -5   4        0.77        0.58      0.54 o
  11  -5   4        3.55        2.99      0.65 o
  12  -5   4       23.01       28.27      1.82 o
 -11  -4   4        4.98        6.16      0.99 o
 -10  -4   4        9.88       12.02      0.69 o
  -9  -4   4      345.42      347.93      5.50 o
  -8  -4   4       76.21       71.07      1.48 o
  -7  -4   4        3.13        3.66      0.52 o
  -6  -4   4        1.81        3.12      0.34 o
  -5  -4   4       20.94       22.90      0.62 o
  -4  -4   4      530.19      548.67      6.16 o
  -3  -4   4      863.15      881.50     13.23 o
  -2  -4   4       66.71       89.36      1.21 o
  -1  -4   4       12.11        8.73      0.45 o
   0  -4   4      137.27      161.32      2.07 o
   1  -4   4      234.59      240.32      4.01 o
   2  -4   4      311.55      321.44      3.95 o
   3  -4   4      348.44      367.92      7.63 o
   4  -4   4       55.87       48.49      1.01 o
   5  -4   4       10.67       14.31      0.58 o
   6  -4   4      488.45      497.82      6.50 o
   7  -4   4      103.91      110.08      2.33 o
   8  -4   4      427.64      408.76      6.81 o
   9  -4   4       40.76       37.97      1.39 o
  10  -4   4        0.72        0.17      0.60 o
  11  -4   4        1.54        2.64      0.65 o
  12  -4   4        0.06       -1.03      0.68 o
 -12  -3   4        4.07        4.64      1.55 o
 -11  -3   4       14.74       15.84      3.61 o
 -10  -3   4       28.80       31.37      1.43 o
  -9  -3   4       18.42       28.71      0.91 o
  -8  -3   4      250.17      258.87      3.71 o
  -7  -3   4        2.61        2.81      0.46 o
  -6  -3   4       24.10       25.45      0.79 o
  -5  -3   4      723.90      685.64      7.78 o
  -4  -3   4      490.55      452.45      5.11 o
  -3  -3   4     1516.89     1641.41     17.49 o
  -2  -3   4        4.49        1.13      0.23 o
  -1  -3   4      624.48      614.59      5.88 o
   0  -3   4       36.02       34.45      0.80 o
   1  -3   4        0.81        2.21      0.22 o
   2  -3   4      471.87      470.75      6.80 o
   3  -3   4        2.65        2.01      0.22 o
   4  -3   4       63.94       59.81      0.95 o
   5  -3   4      158.89      181.37      2.58 o
   6  -3   4     1265.14     1211.72     15.22 o
   7  -3   4        1.26        0.00      0.61 o
   8  -3   4        2.09        0.96      0.48 o
   9  -3   4        0.01       -0.84      0.62 o
  10  -3   4        6.25        3.71      0.64 o
  11  -3   4        5.66        6.41      0.99 o
  12  -3   4       13.15       18.58      2.32 o
 -12  -2   4        0.51       -0.26      1.29 o
 -11  -2   4        6.60        5.16      1.55 o
 -10  -2   4        2.07        2.38      0.60 o
  -9  -2   4        1.11        1.06      0.37 o
  -8  -2   4        3.17        4.35      0.44 o
  -7  -2   4       38.67       36.70      0.85 o
  -6  -2   4      106.52       89.32      1.34 o
  -5  -2   4       83.01       78.42      1.22 o
  -4  -2   4     5505.64     5884.19     61.81 o
  -3  -2   4     1125.85     1144.63     10.82 o
  -2  -2   4      813.05      782.81      7.47 o
  -1  -2   4       44.69       34.08      0.96 o
   0  -2   4       35.82       27.97      0.53 o
   1  -2   4      735.43      684.74      8.30 o
   2  -2   4      189.93      164.81      1.99 o
   3  -2   4      822.60      840.06     10.74 o
   4  -2   4      773.24      739.49      8.68 o
   5  -2   4       49.94       31.66      0.73 o
   6  -2   4      647.31      681.86      8.72 o
   7  -2   4      128.97      118.08      1.87 o
   8  -2   4       23.94       26.64      0.69 o
   9  -2   4       34.50       32.75      0.82 o
  10  -2   4      111.88      100.82      2.92 o
  11  -2   4        6.24        6.71      1.55 o
  12  -2   4        8.36       10.32      1.81 o
 -12  -1   4        0.42        1.74      0.99 o
 -11  -1   4        3.89        2.53      0.99 o
 -10  -1   4       27.03       33.84      1.32 o
  -9  -1   4       13.66        9.39      0.62 o
  -8  -1   4       68.00       68.13      1.10 o
  -7  -1   4      385.45      357.97      3.79 o
  -6  -1   4      158.15      154.11      1.76 o
  -5  -1   4      269.43      283.03      2.90 o
  -4  -1   4     1166.25     1162.43     11.52 o
  -3  -1   4      203.80      193.90      2.06 o
  -2  -1   4       87.39      112.51      1.58 o
  -1  -1   4     2471.11     2273.75     26.09 o
   0  -1   4        4.59        7.21      0.31 o
   1  -1   4      126.45      132.13      1.65 o
   2  -1   4      147.38      143.85      1.78 o
   3  -1   4       26.76       25.79      0.57 o
   4  -1   4      111.52      109.59      1.53 o
   5  -1   4      293.25      257.19      3.21 o
   6  -1   4       47.69       65.67      1.17 o
   7  -1   4       23.16       26.37      0.71 o
   8  -1   4       20.16       18.81      0.64 o
   9  -1   4       81.21       83.06      1.74 o
  10  -1   4       91.14       87.85      2.64 o
  11  -1   4        7.89        6.49      0.86 o
  12  -1   4        1.15        0.00      1.29 o
 -12   0   4      166.74      197.33      5.20 o
 -11   0   4        6.34        3.24      0.83 o
 -10   0   4      172.76      180.47      3.38 o
  -9   0   4       47.03       50.50      1.48 o
  -8   0   4        0.61        0.21      0.20 o
  -7   0   4      611.61      579.10      5.64 o
  -6   0   4      301.19      346.02      3.50 o
  -5   0   4      203.08      204.94      2.17 o
  -4   0   4      538.34      516.49      4.98 o
  -3   0   4     3955.29     4313.97     43.01 o
  -2   0   4       73.78       83.14      1.15 o
  -1   0   4      262.71      233.69      2.99 o
   0   0   4      850.85      723.76      7.98 o
   1   0   4      442.76      524.67      5.83 o
   2   0   4      905.77     1019.91     11.14 o
   3   0   4      159.36      147.84      2.02 o
   4   0   4      181.40      206.80      2.68 o
   5   0   4       31.99       38.01      0.85 o
   6   0   4      248.36      241.08      3.37 o
   7   0   4      111.71      116.36      1.92 o
   8   0   4       87.18       94.80      1.94 o
   9   0   4      230.28      212.29      6.20 o
  10   0   4       10.44        8.86      0.86 o
  11   0   4       67.36       64.78      3.61 o
  12   0   4       87.29       90.85      4.39 o
 -12   1   4        2.33        3.35      0.89 o
 -11   1   4       39.66       41.57      2.37 o
 -10   1   4       56.08       54.73      1.61 o
  -9   1   4      537.03      506.58      7.67 o
  -8   1   4       10.42        9.72      0.65 o
  -7   1   4      423.69      423.80      4.19 o
  -6   1   4      183.88      182.70      2.00 o
  -5   1   4      125.30      136.30      1.56 o
  -4   1   4     4719.71     5023.88     58.08 o
  -3   1   4      121.01      124.11      1.51 o
  -2   1   4      211.34      176.35      2.00 o
  -1   1   4      835.87      781.87      7.99 o
   0   1   4      557.39      519.44      5.41 o
   1   1   4       67.37       74.31      1.00 o
   2   1   4      579.98      550.67      6.14 o
   3   1   4     2060.96     2096.80     24.09 o
   4   1   4        0.14        0.77      0.61 o
   5   1   4      301.58      311.55      3.92 o
   6   1   4      112.65      128.14      2.37 o
   7   1   4      110.14       90.98      1.76 o
   8   1   4      175.30      146.98      3.82 o
   9   1   4       24.24       21.97      1.42 o
  10   1   4      133.88      122.77      6.58 o
  11   1   4       30.82       30.71      2.58 o
  12   1   4        0.48       -0.26      1.29 o
 -12   2   4       43.43       50.37      1.97 o
 -11   2   4        2.10        1.72      0.74 o
 -10   2   4       48.21       52.18      1.57 o
  -9   2   4      794.29      778.82     11.48 o
  -8   2   4      225.94      212.48      3.65 o
  -7   2   4      108.89      107.02      1.96 o
  -6   2   4        8.30       11.77      0.40 o
  -5   2   4      545.52      548.69      6.26 o
  -4   2   4      214.00      276.74      3.70 o
  -3   2   4      846.40     1025.15     10.60 o
  -2   2   4      442.86      504.13      4.97 o
  -1   2   4     1013.12      967.18      9.24 o
   0   2   4      179.43      156.11      1.80 o
   1   2   4      286.61      291.30      3.17 o
   2   2   4     1940.16     2225.23     23.60 o
   3   2   4        0.20        0.57      0.22 o
   4   2   4        0.61        0.42      0.29 o
   5   2   4        1.19        2.85      0.39 o
   6   2   4      595.05      613.08     10.53 o
   7   2   4       17.83       21.95      1.28 o
   8   2   4        0.01       -0.48      0.62 o
   9   2   4      165.83      158.46      4.29 o
  10   2   4       27.85       37.65      1.91 o
  11   2   4        7.76       11.87      1.81 o
 -12   3   4        9.68       10.64      1.02 o
 -11   3   4        2.23        2.81      1.15 o
 -10   3   4      158.09      161.27      3.11 o
  -9   3   4        5.13        2.85      0.67 o
  -8   3   4      491.83      461.50      8.16 o
  -7   3   4      201.47      185.49      3.32 o
  -6   3   4      524.40      547.06      5.78 o
  -5   3   4       39.19       58.02      1.02 o
  -4   3   4      194.51      220.47      2.93 o
  -3   3   4     3146.40     3298.17     37.69 o
  -2   3   4       64.53       57.90      0.91 o
  -1   3   4     1880.76     1960.97     21.04 o
   0   3   4     1458.20     1476.59     17.32 o
   1   3   4      147.12      145.46      1.93 o
   2   3   4      977.62     1097.65     14.02 o
   3   3   4      262.48      287.76      3.68 o
   4   3   4      119.20      133.93      1.73 o
   5   3   4       32.35       30.82      0.87 o
   6   3   4      541.90      505.49     10.81 o
   7   3   4      186.28      169.13      4.34 o
   8   3   4       74.78       61.76      2.28 o
   9   3   4      211.07      193.95      5.00 o
  10   3   4       39.17       34.84      2.58 o
  11   3   4        3.45        1.03      1.55 o
 -12   4   4        0.50       -0.49      0.90 o
 -11   4   4        0.04        0.62      1.42 o
 -10   4   4        8.86        8.96      0.89 o
  -9   4   4      222.01      229.46      4.66 o
  -8   4   4       11.55       11.11      0.94 o
  -7   4   4      224.03      211.65      4.16 o
  -6   4   4       81.21       84.57      1.19 o
  -5   4   4       46.57       46.94      0.95 o
  -4   4   4      295.80      307.85      5.47 o
  -3   4   4      276.98      271.85      3.85 o
  -2   4   4      190.34      181.97      2.14 o
  -1   4   4       33.53       32.66      0.78 o
   0   4   4      299.91      331.17      3.71 o
   1   4   4     1125.22     1183.75     13.14 o
   2   4   4      934.53     1012.51     12.07 o
   3   4   4       33.48       44.12      0.89 o
   4   4   4       17.42       15.81      0.67 o
   5   4   4        7.97        7.34      0.64 o
   6   4   4        2.99        2.36      1.10 o
   7   4   4       18.89       24.15      1.46 o
   8   4   4        1.37        4.02      0.91 o
   9   4   4      202.18      208.55      5.44 o
  10   4   4        8.55       10.98      1.28 o
  11   4   4       10.78        8.37      1.36 o
 -12   5   4        0.26        0.09      0.99 o
 -11   5   4        6.01        5.93      1.42 o
 -10   5   4        0.88        0.50      0.91 o
  -9   5   4       44.91       41.04      1.63 o
  -8   5   4       88.53       86.08      2.31 o
  -7   5   4       51.44       45.59      1.55 o
  -6   5   4       19.00       19.45      1.07 o
  -5   5   4       48.85       42.85      0.96 o
  -4   5   4       17.54       28.53      0.70 o
  -3   5   4        7.94        7.39      0.32 o
  -2   5   4      384.20      404.31      4.33 o
  -1   5   4        0.48        1.27      0.23 o
   0   5   4      476.13      557.13      6.14 o
   1   5   4      458.49      555.87      6.69 o
   2   5   4      177.88      181.92      2.38 o
   3   5   4        9.07       10.49      0.44 o
   4   5   4        8.49        8.33      0.65 o
   5   5   4       37.56       37.26      1.11 o
   6   5   4      559.40      574.22      8.50 o
   7   5   4      296.13      288.37      4.73 o
   8   5   4        0.18        0.77      0.74 o
   9   5   4       31.76       31.42      1.91 o
  10   5   4       19.34       22.22      1.73 o
 -11   6   4       18.84       14.42      1.43 o
 -10   6   4        0.01        0.11      0.81 o
  -9   6   4       97.06      102.31      2.69 o
  -8   6   4       18.15       22.36      1.17 o
  -7   6   4        7.92       12.50      0.87 o
  -6   6   4       11.17       11.28      0.89 o
  -5   6   4       32.91       31.44      1.19 o
  -4   6   4       49.35       46.93      0.97 o
  -3   6   4      689.15      692.24      8.93 o
  -2   6   4       19.25       10.75      0.42 o
  -1   6   4      456.73      475.63      5.09 o
   0   6   4      116.44      113.59      1.65 o
   1   6   4       53.34       59.07      1.08 o
   2   6   4       87.47       95.27      1.72 o
   3   6   4        0.36        0.04      0.25 o
   4   6   4      232.52      210.64      4.23 o
   5   6   4      268.18      254.04      4.25 o
   6   6   4        2.92        1.42      0.57 o
   7   6   4      124.67      121.30      4.51 o
   8   6   4        0.21       -0.25      0.49 o
   9   6   4        4.05        2.02      0.99 o
 -11   7   4       66.69       77.05      2.97 o
 -10   7   4       76.46       77.14      2.79 o
  -9   7   4       55.14       59.30      2.04 o
  -8   7   4        1.44        1.35      0.68 o
  -7   7   4       52.16       50.75      1.81 o
  -6   7   4        0.24        1.40      0.64 o
  -5   7   4       20.56       17.92      1.02 o
  -4   7   4       67.15       69.00      2.23 o
  -3   7   4      217.79      223.62      3.28 o
  -2   7   4      198.09      214.72      2.97 o
  -1   7   4        0.27        0.85      0.32 o
   0   7   4        0.01        0.19      0.48 o
   1   7   4        0.04       -0.08      0.29 o
   2   7   4       84.12       83.73      1.60 o
   3   7   4       55.23       55.41      1.49 o
   4   7   4       96.67       94.43      2.08 o
   5   7   4       66.28       63.96      1.69 o
   6   7   4        4.04        4.94      0.82 o
   7   7   4        4.00        4.56      0.65 o
   8   7   4        0.38        0.38      0.88 o
   9   7   4        2.21        0.89      0.99 o
 -10   8   4        0.08        0.26      0.91 o
  -9   8   4        0.17        0.90      0.91 o
  -8   8   4        1.40        0.77      0.74 o
  -7   8   4       20.94       20.65      1.20 o
  -6   8   4        7.79        5.69      1.04 o
  -5   8   4      239.02      240.98      4.86 o
  -4   8   4      100.40       97.76      2.51 o
  -3   8   4      546.74      518.00      9.25 o
  -2   8   4       62.08       69.24      1.46 o
  -1   8   4        8.08        6.35      0.53 o
   0   8   4      146.51      151.58      2.33 o
   1   8   4      141.06      145.73      2.26 o
   2   8   4       23.48       25.67      1.05 o
   3   8   4       68.49       63.23      1.72 o
   4   8   4        6.46        5.17      0.67 o
   5   8   4      140.79      155.35      3.11 o
   6   8   4       86.39       81.49      2.11 o
   7   8   4        0.92        1.37      0.79 o
   8   8   4       13.38       10.54      1.36 o
  -9   9   4        1.64        2.25      0.99 o
  -8   9   4        3.24        1.90      0.99 o
  -7   9   4       25.64       32.93      1.57 o
  -6   9   4        8.53        5.63      0.87 o
  -5   9   4        8.48       10.92      0.97 o
  -4   9   4       71.88       67.35      2.44 o
  -3   9   4       17.62       18.31      1.07 o
  -2   9   4      100.99       92.13      2.01 o
  -1   9   4      225.07      228.06      3.48 o
   0   9   4      123.75      117.34      2.12 o
   1   9   4      113.80      108.12      2.18 o
   2   9   4      227.34      237.22      4.55 o
   3   9   4      109.31      106.43      2.67 o
   4   9   4       39.17       37.54      1.36 o
   5   9   4       48.17       53.61      1.70 o
   6   9   4        4.13        4.02      1.01 o
   7   9   4        0.09        0.77      1.94 o
  -8  10   4        0.52        0.13      0.91 o
  -7  10   4       30.58       31.52      1.82 o
  -6  10   4      144.66      136.63      3.82 o
  -5  10   4        8.94        8.31      0.97 o
  -4  10   4       25.93       24.23      1.82 o
  -3  10   4      152.53      158.73      3.63 o
  -2  10   4        4.72        4.44      0.98 o
  -1  10   4       66.51       62.25      1.67 o
   0  10   4       60.73       57.63      1.56 o
   1  10   4        2.77        0.61      0.64 o
   2  10   4       73.81       76.05      2.27 o
   3  10   4      132.39      130.48      3.16 o
   4  10   4       39.93       33.42      1.67 o
   5  10   4        3.40        5.32      1.09 o
   6  10   4        0.01        0.26      1.29 o
  -7  11   4       15.20       22.86      1.64 o
  -6  11   4        1.57       -0.39      0.91 o
  -5  11   4       25.35       25.61      1.57 o
  -4  11   4        1.24        1.29      0.81 o
  -3  11   4      110.10      115.76      2.99 o
  -2  11   4        7.81       10.19      0.99 o
  -1  11   4        7.63        7.55      0.74 o
   0  11   4        9.87       11.39      2.45 o
   1  11   4        8.79        9.89      0.97 o
   2  11   4       53.01       62.34      2.34 o
   3  11   4      106.08      110.12      3.43 o
   4  11   4       18.64       20.35      1.54 o
  -5  12   4        0.17       -0.77      0.91 o
  -4  12   4        0.09       -0.66      0.81 o
  -3  12   4       63.45       64.04      2.22 o
  -2  12   4        2.51        1.55      1.81 o
  -1  12   4        0.09       -1.29      1.03 o
   0  12   4       36.68       50.15      2.19 o
   1  12   4       16.49       19.48      1.55 o
   2  12   4       77.82       77.89      2.66 o
  -1 -13   5        2.48        4.68      1.94 o
   0 -13   5        2.94        2.41      0.91 o
   1 -13   5       32.62       33.17      2.97 o
   2 -13   5        3.92        3.35      1.09 o
   3 -13   5        3.46        2.16      1.18 o
   4 -13   5       27.40       24.53      2.19 o
  -4 -12   5        0.26       -1.29      1.03 o
  -3 -12   5        0.93        1.03      1.29 o
  -2 -12   5        7.32        5.23      1.81 o
  -1 -12   5        4.81        5.45      0.98 o
   0 -12   5       16.42       16.86      1.29 o
   1 -12   5      180.95      161.83      3.93 o
   2 -12   5       13.27       15.16      1.22 o
   3 -12   5      312.50      287.32      6.93 o
   4 -12   5       35.09       21.47      1.54 o
   5 -12   5       14.99       13.94      1.46 o
   6 -12   5        0.07       -0.90      1.16 o
  -6 -11   5        5.20        4.13      1.55 o
  -5 -11   5       16.57       15.20      3.10 o
  -4 -11   5      124.76      141.30      5.29 o
  -3 -11   5       44.57       39.43      2.09 o
  -2 -11   5       30.64       26.84      1.73 o
  -1 -11   5       26.83       27.81      1.47 o
   0 -11   5       69.46       70.64      2.26 o
   1 -11   5      129.23      119.49      3.05 o
   2 -11   5      253.94      216.55      4.63 o
   3 -11   5       34.56       38.27      1.73 o
   4 -11   5       99.79       96.22      2.67 o
   5 -11   5        6.64        6.60      1.09 o
   6 -11   5        6.26        8.33      1.42 o
   7 -11   5       22.11       26.94      1.73 o
   8 -11   5       17.49       16.59      1.54 o
  -7 -10   5       75.26       69.94      3.87 o
  -6 -10   5       39.71       41.25      2.09 o
  -5 -10   5       50.62       53.17      2.19 o
  -4 -10   5       21.82       24.24      1.64 o
  -3 -10   5        0.76        0.24      0.91 o
  -2 -10   5      162.55      156.79      3.13 o
  -1 -10   5        3.23        3.74      0.83 o
   0 -10   5       43.68       38.41      1.63 o
   1 -10   5       36.73       30.82      1.48 o
   2 -10   5      886.15      811.07     13.85 o
   3 -10   5      184.28      162.83      3.70 o
   4 -10   5        0.03        0.31      0.78 o
   5 -10   5        2.23        2.67      0.74 o
   6 -10   5        2.44        1.87      0.68 o
   7 -10   5       16.45       14.14      1.36 o
   8 -10   5        0.17       -0.57      0.81 o
   9 -10   5        9.54       13.05      1.36 o
  -8  -9   5       43.04       50.35      2.28 o
  -7  -9   5       74.28       83.84      2.33 o
  -6  -9   5      140.64      136.90      3.08 o
  -5  -9   5        3.22        2.13      0.52 o
  -4  -9   5       45.50       41.02      1.58 o
  -3  -9   5       11.06       14.74      0.89 o
  -2  -9   5       97.06       98.12      2.20 o
  -1  -9   5       51.42       51.26      1.57 o
   0  -9   5       67.25       60.56      2.21 o
   1  -9   5      100.73       97.58      2.56 o
   2  -9   5      546.34      523.13     14.19 o
   3  -9   5        3.24        2.93      1.24 o
   4  -9   5       15.94       20.69      1.20 o
   5  -9   5        0.80        0.83      0.64 o
   6  -9   5      107.54       95.30      2.48 o
   7  -9   5       69.95       70.09      2.03 o
   8  -9   5       52.75       54.76      2.28 o
   9  -9   5       12.35       10.01      2.32 o
  10  -9   5       14.82       21.93      2.32 o
  -9  -8   5      113.00      137.69      4.10 o
  -8  -8   5       21.60       17.59      1.24 o
  -7  -8   5        9.02        8.18      0.80 o
  -6  -8   5      102.50      108.21      2.33 o
  -5  -8   5        5.40        1.39      0.48 o
  -4  -8   5       55.08       61.18      1.38 o
  -3  -8   5      132.24      131.27      2.23 o
  -2  -8   5       33.31       26.21      0.87 o
  -1  -8   5      103.73       96.94      2.05 o
   0  -8   5       38.56       37.93      1.18 o
   1  -8   5      170.71      170.51      3.65 o
   2  -8   5        5.83        4.46      0.64 o
   3  -8   5      354.10      319.35      5.92 o
   4  -8   5      299.47      286.62      5.39 o
   5  -8   5       57.22       51.25      1.68 o
   6  -8   5      580.10      562.88      9.85 o
   7  -8   5      142.51      135.08      3.08 o
   8  -8   5        2.93        2.98      0.59 o
   9  -8   5       75.56       73.58      2.05 o
  10  -8   5        9.46       11.31      1.36 o
 -10  -7   5       38.57       53.42      2.37 o
  -9  -7   5        2.01        2.58      0.79 o
  -8  -7   5       28.35       26.98      1.15 o
  -7  -7   5        4.42        5.93      0.63 o
  -6  -7   5        0.40        1.18      0.43 o
  -5  -7   5       67.74       69.85      1.57 o
  -4  -7   5      146.10      147.40      2.25 o
  -3  -7   5      109.76      101.73      1.67 o
  -2  -7   5      252.68      266.57      4.00 o
  -1  -7   5      348.91      363.61      4.29 o
   0  -7   5      157.64      186.98      2.40 o
   1  -7   5       27.08       27.32      0.78 o
   2  -7   5        0.53       -0.30      0.52 o
   3  -7   5       11.84       11.24      0.67 o
   4  -7   5       75.37       76.33      1.98 o
   5  -7   5        8.57        8.22      0.60 o
   6  -7   5     1129.16     1097.93     16.06 o
   7  -7   5       59.91       55.53      1.68 o
   8  -7   5        8.35        9.80      0.61 o
   9  -7   5       11.23        9.80      1.55 o
  10  -7   5        1.84        1.81      0.91 o
  11  -7   5        5.72        5.90      1.42 o
 -10  -6   5       65.08       67.07      4.13 o
  -9  -6   5       18.25       16.90      0.94 o
  -8  -6   5       29.58       26.38      1.11 o
  -7  -6   5       31.99       30.82      1.00 o
  -6  -6   5      528.61      539.23      7.13 o
  -5  -6   5       99.39      101.03      1.78 o
  -4  -6   5       11.08       12.81      0.54 o
  -3  -6   5      416.99      458.67      5.63 o
  -2  -6   5      131.41      152.39      2.17 o
  -1  -6   5       88.01      110.75      1.58 o
   0  -6   5       30.67       27.78      0.66 o
   1  -6   5      165.65      146.02      2.15 o
   2  -6   5      232.96      255.46      3.76 o
   3  -6   5      518.74      489.25      7.04 o
   4  -6   5        3.19        2.79      0.31 o
   5  -6   5       46.56       42.84      0.92 o
   6  -6   5        3.71        3.06      0.82 o
   7  -6   5      306.17      286.01      3.60 o
   8  -6   5       13.95       16.22      0.71 o
   9  -6   5        4.26        3.02      0.64 o
  10  -6   5       29.33       33.09      1.73 o
  11  -6   5       13.12       14.52      2.32 o
 -11  -5   5        0.29        0.72      1.55 o
 -10  -5   5        7.33        6.36      0.65 o
  -9  -5   5       11.37        8.81      0.76 o
  -8  -5   5       20.06       18.44      0.84 o
  -7  -5   5       13.60       16.47      0.73 o
  -6  -5   5        4.87        5.77      0.50 o
  -5  -5   5        0.96        1.43      0.34 o
  -4  -5   5      100.22       98.54      1.58 o
  -3  -5   5        0.41        0.51      0.36 o
  -2  -5   5      282.46      298.29      3.77 o
  -1  -5   5       86.00       77.21      1.26 o
   0  -5   5      720.29      703.15      8.58 o
   1  -5   5     1652.30     1646.80     21.48 o
   2  -5   5        8.99       12.56      0.60 o
   3  -5   5       66.30       61.96      1.44 o
   4  -5   5       84.53      105.91      1.86 o
   5  -5   5      177.93      198.76      2.56 o
   6  -5   5        0.68        1.03      0.27 o
   7  -5   5      136.50      134.96      1.93 o
   8  -5   5        0.05       -0.70      0.48 o
   9  -5   5       27.94       26.22      1.06 o
  10  -5   5        7.31        7.99      0.71 o
  11  -5   5       16.74       18.14      0.99 o
 -11  -4   5       11.71       11.35      2.06 o
 -10  -4   5        6.92        5.00      0.65 o
  -9  -4   5       19.32       20.56      0.94 o
  -8  -4   5      244.43      241.25      3.57 o
  -7  -4   5        2.35        3.46      0.82 o
  -6  -4   5       78.10       74.40      1.46 o
  -5  -4   5      291.87      298.61      3.64 o
  -4  -4   5      342.51      313.20      3.97 o
  -3  -4   5      126.29      131.87      1.71 o
  -2  -4   5       41.24       37.58      0.75 o
  -1  -4   5       20.60       21.48      0.46 o
   0  -4   5       25.30       20.01      0.79 o
   1  -4   5       34.46       34.22      0.86 o
   2  -4   5        9.82        9.51      0.46 o
   3  -4   5       45.98       57.95      0.85 o
   4  -4   5      278.00      316.90      5.18 o
   5  -4   5      602.26      650.59      8.39 o
   6  -4   5        1.76        2.40      0.32 o
   7  -4   5        0.00        0.01      0.31 o
   8  -4   5      204.50      203.14      3.82 o
   9  -4   5      193.76      199.69      7.14 o
  10  -4   5        0.34       -0.26      0.60 o
  11  -4   5       34.04       32.83      2.45 o
  12  -4   5        0.15        0.52      0.91 o
 -11  -3   5       73.37       87.49      3.74 o
 -10  -3   5        1.03        0.55      0.38 o
  -9  -3   5      107.86      103.72      1.91 o
  -8  -3   5      215.62      226.67      3.39 o
  -7  -3   5        8.63        8.18      0.59 o
  -6  -3   5     1037.16     1073.75     12.45 o
  -5  -3   5      275.10      238.45      2.97 o
  -4  -3   5      184.98      220.77      2.83 o
  -3  -3   5       37.70       30.88      0.58 o
  -2  -3   5      104.92      107.29      1.37 o
  -1  -3   5      104.96      103.96      1.44 o
   0  -3   5       32.29       45.16      0.74 o
   1  -3   5      292.23      247.95      3.60 o
   2  -3   5       89.09       80.69      1.36 o
   3  -3   5      397.68      420.54      5.32 o
   4  -3   5      533.76      558.77      6.69 o
   5  -3   5        4.95        3.32      0.36 o
   6  -3   5       47.76       50.04      1.05 o
   7  -3   5      156.19      149.79      2.31 o
   8  -3   5       23.61       20.98      0.75 o
   9  -3   5       55.59       54.95      1.68 o
  10  -3   5       31.34       32.94      2.06 o
  11  -3   5       34.51       40.00      2.01 o
  12  -3   5       16.52       16.77      2.06 o
 -12  -2   5       20.59       25.03      1.73 o
 -11  -2   5       21.89       25.69      1.64 o
 -10  -2   5       10.92       12.12      0.86 o
  -9  -2   5      361.52      352.31      4.43 o
  -8  -2   5        7.56        7.83      0.52 o
  -7  -2   5      259.73      241.31      3.14 o
  -6  -2   5      199.87      195.59      2.32 o
  -5  -2   5      656.40      703.85      7.21 o
  -4  -2   5      509.44      527.72      5.45 o
  -3  -2   5       55.36       47.91      0.79 o
  -2  -2   5      270.35      317.58      4.11 o
  -1  -2   5      202.10      185.36      2.29 o
   0  -2   5        2.08        1.40      0.18 o
   1  -2   5        8.37       12.48      0.35 o
   2  -2   5       20.75       30.81      1.12 o
   3  -2   5        1.37        0.72      0.24 o
   4  -2   5       19.56       11.42      0.41 o
   5  -2   5       55.72       59.27      1.15 o
   6  -2   5       22.59       24.26      0.70 o
   7  -2   5        8.14        6.23      0.49 o
   8  -2   5        0.85        0.04      0.29 o
   9  -2   5        5.31        5.82      0.44 o
  10  -2   5        1.91        1.48      0.62 o
  11  -2   5        2.62        0.43      0.81 o
  12  -2   5        8.36        6.97      1.81 o
 -12  -1   5      125.79      148.83      5.16 o
 -11  -1   5       10.49       13.79      1.24 o
 -10  -1   5      109.83      115.40      2.47 o
  -9  -1   5      317.17      306.75      4.39 o
  -8  -1   5      648.12      642.96      7.46 o
  -7  -1   5      137.11      133.99      1.96 o
  -6  -1   5      109.86      112.30      1.41 o
  -5  -1   5     1271.14     1265.48     11.85 o
  -4  -1   5     1466.76     1587.24     15.65 o
  -3  -1   5      147.33      166.43      2.25 o
  -2  -1   5        1.40        0.23      0.15 o
  -1  -1   5      153.42      131.51      1.81 o
   0  -1   5     1274.06     1176.27     12.86 o
   1  -1   5      175.96      181.77      2.81 o
   2  -1   5      383.48      363.13      4.49 o
   3  -1   5      730.11      753.56      9.53 o
   4  -1   5      108.08      113.87      1.75 o
   5  -1   5       75.16       78.95      1.28 o
   6  -1   5        1.87        1.75      0.35 o
   7  -1   5       50.91       43.94      1.04 o
   8  -1   5       60.56       61.58      1.29 o
   9  -1   5        0.93        0.98      0.53 o
  10  -1   5      139.20      138.58      3.74 o
  11  -1   5        1.36        2.84      1.29 o
  12  -1   5        0.15       -1.03      1.29 o
 -12   0   5       24.19       26.85      1.80 o
 -11   0   5        1.52        2.46      0.79 o
 -10   0   5        1.75        1.42      0.65 o
  -9   0   5      535.91      525.85      7.93 o
  -8   0   5      239.98      229.06      3.36 o
  -7   0   5       24.90       25.01      0.61 o
  -6   0   5      104.57      101.18      1.33 o
  -5   0   5      141.41      102.95      1.34 o
  -4   0   5     1183.43     1286.30     14.40 o
  -3   0   5        4.92        3.21      0.25 o
  -2   0   5     1292.68     1335.40     13.48 o
  -1   0   5      159.73      177.59      2.20 o
   0   0   5      977.11      970.33     10.68 o
   1   0   5      459.25      435.17      5.58 o
   2   0   5      272.63      252.23      3.24 o
   3   0   5     1651.76     1757.44     20.31 o
   4   0   5      628.23      669.11      7.98 o
   5   0   5      426.87      427.38      5.27 o
   6   0   5      139.50      145.87      2.48 o
   7   0   5      145.99      135.62      2.21 o
   8   0   5      167.44      149.31      3.12 o
   9   0   5      178.88      170.73      4.37 o
  10   0   5       37.23       41.15      1.73 o
  11   0   5       48.26       49.29      3.10 o
 -12   1   5        0.00       -1.03      0.68 o
 -11   1   5       39.75       37.58      1.68 o
 -10   1   5        4.47        5.33      0.98 o
  -9   1   5      452.37      464.49      7.20 o
  -8   1   5      126.39      122.05      1.81 o
  -7   1   5        0.60        0.81      0.27 o
  -6   1   5       16.33       22.41      0.52 o
  -5   1   5       53.98       65.11      0.97 o
  -4   1   5      571.00      633.92      7.02 o
  -3   1   5      514.30      598.17      6.29 o
  -2   1   5       60.26       60.12      0.95 o
  -1   1   5      609.85      520.94      5.47 o
   0   1   5      435.61      423.89      4.53 o
   1   1   5      486.36      437.37      5.01 o
   2   1   5      324.74      336.03      4.19 o
   3   1   5      197.25      207.30      2.76 o
   4   1   5      662.55      777.22      9.25 o
   5   1   5      262.52      300.04      4.13 o
   6   1   5      126.07      113.01      1.73 o
   7   1   5        0.75        0.61      0.48 o
   8   1   5       33.35       30.64      1.54 o
   9   1   5      584.00      550.43     12.03 o
  10   1   5       22.75       27.41      1.54 o
  11   1   5        2.24        1.81      1.29 o
 -12   2   5       17.86       15.53      1.29 o
 -11   2   5        2.80        2.43      0.79 o
 -10   2   5        1.46        0.72      0.57 o
  -9   2   5        2.69        1.31      0.60 o
  -8   2   5      434.99      414.43      5.97 o
  -7   2   5       72.25       72.66      1.35 o
  -6   2   5       33.14       27.03      0.85 o
  -5   2   5      278.27      272.32      3.64 o
  -4   2   5       43.19       56.43      1.04 o
  -3   2   5      196.67      229.21      2.57 o
  -2   2   5      223.07      213.50      2.58 o
  -1   2   5      124.72      137.19      1.59 o
   0   2   5     1039.90     1033.78     16.80 o
   1   2   5      663.67      774.77      8.04 o
   2   2   5      131.31      161.73      2.24 o
   3   2   5     2073.83     2207.34     25.44 o
   4   2   5      179.83      190.74      2.77 o
   5   2   5       57.26       58.55      1.18 o
   6   2   5      337.02      326.90      8.40 o
   7   2   5      872.78      882.51     18.35 o
   8   2   5      218.10      189.14      4.82 o
   9   2   5       12.95       18.96      2.45 o
  10   2   5        2.52        1.03      1.29 o
  11   2   5       11.78       12.13      1.81 o
 -12   3   5        0.24        0.82      0.99 o
 -11   3   5       17.89       15.41      1.36 o
 -10   3   5      137.51      133.15      3.25 o
  -9   3   5        0.04       -0.34      0.60 o
  -8   3   5        3.76        3.16      0.68 o
  -7   3   5      379.38      372.98      4.99 o
  -6   3   5        5.70        6.09      0.37 o
  -5   3   5        6.20        8.87      0.46 o
  -4   3   5      216.22      226.42      2.89 o
  -3   3   5      119.94      129.18      1.83 o
  -2   3   5     1180.90     1246.37     12.87 o
  -1   3   5      857.07      886.55     12.19 o
   0   3   5      309.00      288.01      4.91 o
   1   3   5        1.44        3.99      0.34 o
   2   3   5      303.36      331.99      4.31 o
   3   3   5       18.95       15.97      0.58 o
   4   3   5      102.25      105.99      1.69 o
   5   3   5       56.19       55.44      1.98 o
   6   3   5      106.24      109.51      3.16 o
   7   3   5     1063.35     1064.61     21.85 o
   8   3   5        3.68        3.66      0.91 o
   9   3   5       25.82       27.75      1.64 o
  10   3   5        5.67        5.93      1.55 o
  11   3   5        0.10       -0.77      1.29 o
 -12   4   5        0.06       -0.52      1.03 o
 -11   4   5        2.51        2.74      1.03 o
 -10   4   5       57.11       55.12      2.01 o
  -9   4   5       12.22       11.38      0.99 o
  -8   4   5      383.27      379.88      7.07 o
  -7   4   5       26.35       24.53      1.09 o
  -6   4   5        0.07       -0.05      0.35 o
  -5   4   5        2.99        2.49      0.34 o
  -4   4   5       33.09       31.80      0.78 o
  -3   4   5       30.19       34.61      0.68 o
  -2   4   5       28.46       20.31      0.52 o
  -1   4   5        7.63       12.07      0.47 o
   0   4   5       85.43      101.22      1.59 o
   1   4   5      345.61      388.74      4.98 o
   2   4   5      497.88      505.18      6.31 o
   3   4   5       14.27       10.85      0.66 o
   4   4   5        5.69        2.98      0.34 o
   5   4   5       54.51       50.52      1.51 o
   6   4   5        7.71        6.27      0.99 o
   7   4   5      230.78      233.56      6.84 o
   8   4   5       15.38       21.60      1.55 o
   9   4   5       69.20       72.52      3.87 o
  10   4   5       21.49       24.00      2.32 o
 -11   5   5        4.66        2.97      1.16 o
 -10   5   5        0.17       -0.66      0.81 o
  -9   5   5        6.61        5.12      1.15 o
  -8   5   5        8.34        3.16      0.79 o
  -7   5   5       20.35       24.82      0.96 o
  -6   5   5      145.81      140.90      3.17 o
  -5   5   5      126.29      128.83      3.61 o
  -4   5   5      115.92      115.78      1.73 o
  -3   5   5       82.30       89.05      1.39 o
  -2   5   5        0.00        0.10      0.23 o
  -1   5   5       41.47       33.87      0.86 o
   0   5   5      254.75      282.03      3.47 o
   1   5   5      184.66      177.10      2.80 o
   2   5   5      395.36      415.44      5.36 o
   3   5   5       74.46       70.31      1.40 o
   4   5   5      271.29      272.74      5.17 o
   5   5   5      236.85      211.01      5.17 o
   6   5   5       47.97       51.28      2.51 o
   7   5   5       13.25       12.46      1.42 o
   8   5   5       58.90       62.41      2.08 o
   9   5   5       16.45       13.25      1.36 o
  10   5   5        0.21        0.70      0.99 o
 -11   6   5        7.71        6.31      1.18 o
 -10   6   5       97.33      105.01      7.74 o
  -9   6   5       33.63       33.25      1.57 o
  -8   6   5       21.89       22.80      1.29 o
  -7   6   5        0.01        0.04      0.40 o
  -6   6   5        0.68       -0.17      0.60 o
  -5   6   5       51.43       50.11      1.66 o
  -4   6   5      152.83      144.20      2.98 o
  -3   6   5       22.90       20.88      0.64 o
  -2   6   5       51.15       51.28      1.02 o
  -1   6   5       73.86       71.93      1.22 o
   0   6   5        1.96        1.03      0.34 o
   1   6   5        0.09        0.17      0.28 o
   2   6   5       35.16       27.29      0.81 o
   3   6   5      111.07      102.20      2.14 o
   4   6   5      184.90      166.27      3.07 o
   5   6   5       20.84       18.54      0.93 o
   6   6   5       10.02        7.73      0.86 o
   7   6   5       77.43       72.90      1.81 o
   8   6   5        0.76       -0.17      0.81 o
   9   6   5       76.84       84.87      3.19 o
 -10   7   5        0.11        0.54      0.99 o
  -9   7   5       26.68       27.28      1.61 o
  -8   7   5       44.14       40.82      1.69 o
  -7   7   5      311.93      289.75      5.70 o
  -6   7   5       78.27       69.19      2.07 o
  -5   7   5        7.46        5.91      0.83 o
  -4   7   5       50.36       47.51      1.69 o
  -3   7   5      115.39      114.87      2.39 o
  -2   7   5       56.02       64.83      1.80 o
  -1   7   5       43.90       44.83      1.30 o
   0   7   5       89.37       95.45      1.64 o
   1   7   5       34.26       35.42      0.95 o
   2   7   5       28.10       31.56      1.62 o
   3   7   5        2.73        2.13      0.51 o
   4   7   5      336.94      308.52      5.08 o
   5   7   5       63.22       66.05      1.77 o
   6   7   5       20.60       22.75      1.11 o
   7   7   5       45.76       50.15      1.81 o
   8   7   5       13.38       15.89      1.54 o
 -10   8   5        0.73       -0.61      0.99 o
  -9   8   5        6.38        6.15      1.18 o
  -8   8   5       22.25       26.53      1.73 o
  -7   8   5       11.90       11.39      1.51 o
  -6   8   5       20.27       24.16      1.85 o
  -5   8   5      585.97      570.08     10.11 o
  -4   8   5        0.07        0.85      0.68 o
  -3   8   5      194.53      190.44      4.71 o
  -2   8   5      120.10      104.95      1.99 o
  -1   8   5      304.41      299.81      4.63 o
   0   8   5       13.89       21.10      0.96 o
   1   8   5        4.36        2.94      0.50 o
   2   8   5       32.19       28.07      1.99 o
   3   8   5      124.27      133.11      2.75 o
   4   8   5       75.70       84.04      2.76 o
   5   8   5      114.61      107.04      2.45 o
   6   8   5        2.76        2.18      0.67 o
   7   8   5       64.31       63.56      2.64 o
  -9   9   5      103.32      103.58      3.45 o
  -8   9   5       61.77       55.69      2.35 o
  -7   9   5       24.98       27.92      1.51 o
  -6   9   5      245.46      245.92      5.89 o
  -5   9   5      208.41      208.91      4.48 o
  -4   9   5       20.12       17.84      1.23 o
  -3   9   5      250.29      246.15      5.04 o
  -2   9   5        0.07       -0.71      0.66 o
  -1   9   5        8.03        9.88      0.72 o
   0   9   5       35.22       28.27      1.08 o
   1   9   5       16.16       16.03      1.02 o
   2   9   5       48.40       50.26      1.78 o
   3   9   5       10.67        9.16      0.91 o
   4   9   5        0.21        0.77      0.68 o
   5   9   5        5.32        6.62      0.82 o
   6   9   5       11.06        6.34      1.02 o
  -8  10   5        0.31        0.26      0.91 o
  -7  10   5        0.17       -0.13      0.91 o
  -6  10   5        2.75        3.39      1.42 o
  -5  10   5        3.11        2.53      0.89 o
  -4  10   5        5.03        6.30      0.97 o
  -3  10   5      118.88      124.80      4.90 o
  -2  10   5       48.64       49.35      1.87 o
  -1  10   5        3.09        3.18      1.29 o
   0  10   5        7.53        7.89      0.81 o
   1  10   5      161.37      178.92      3.84 o
   2  10   5       48.09       53.46      2.99 o
   3  10   5      106.72      103.38      2.76 o
   4  10   5       19.97       20.60      1.54 o
   5  10   5       14.23       12.43      1.36 o
  -6  11   5       12.14        9.95      1.28 o
  -5  11   5      147.48      160.86      4.37 o
  -4  11   5       50.48       52.67      2.37 o
  -3  11   5      132.62      150.33      3.68 o
  -2  11   5        0.02        0.90      0.91 o
  -1  11   5        2.56        3.87      1.29 o
   0  11   5        0.15        0.54      0.81 o
   1  11   5      129.81      136.52      3.30 o
   2  11   5       94.08       95.62      2.67 o
   3  11   5       43.77       49.46      2.28 o
  -3  12   5       78.51       81.25      2.92 o
  -2  12   5       29.97       26.32      2.32 o
  -1  12   5       10.83        9.29      1.55 o
   0  12   5        7.18        3.35      1.55 o
   0 -13   6       28.92       29.74      1.91 o
   1 -13   6       16.17       15.64      1.61 o
   2 -13   6      120.98      102.06      3.64 o
   3 -13   6      241.68      220.13     14.20 o
  -3 -12   6        3.47       -0.26      1.29 o
  -2 -12   6       44.10       38.75      2.17 o
  -1 -12   6       90.46       99.40      3.45 o
   0 -12   6       61.80       55.28      2.14 o
   1 -12   6       10.54        8.01      1.06 o
   2 -12   6        1.71        2.54      1.81 o
   3 -12   6       74.13       74.01      2.90 o
   4 -12   6        0.04        2.32      1.29 o
   5 -12   6       20.97       22.30      1.73 o
   6 -12   6        0.68        0.14      0.99 o
  -5 -11   6       26.67       26.42      2.45 o
  -4 -11   6        0.86        0.26      0.73 o
  -3 -11   6       14.13       15.38      2.45 o
  -2 -11   6       12.21        9.94      1.28 o
  -1 -11   6       34.97       31.21      1.63 o
   0 -11   6       28.17       25.90      1.43 o
   1 -11   6        2.23        1.73      0.75 o
   2 -11   6      141.16      150.67      3.70 o
   3 -11   6        0.03        0.41      0.79 o
   4 -11   6       45.37       39.30      2.17 o
   5 -11   6        2.51        1.31      0.99 o
   6 -11   6       11.36       13.51      1.36 o
   7 -11   6       22.88       26.66      2.19 o
  -7 -10   6        4.65        4.13      1.55 o
  -6 -10   6       22.10       20.46      1.68 o
  -5 -10   6       29.01       32.03      1.82 o
  -4 -10   6        0.04       -0.52      0.67 o
  -3 -10   6       76.69       74.70      2.23 o
  -2 -10   6        3.37        1.92      0.75 o
  -1 -10   6      142.87      130.59      4.51 o
   0 -10   6        0.06       -0.31      0.64 o
   1 -10   6       40.03       39.21      2.37 o
   2 -10   6        0.11       -0.32      0.87 o
   3 -10   6      208.22      211.76      4.93 o
   4 -10   6       27.61       33.46      1.57 o
   5 -10   6       32.81       38.34      2.22 o
   6 -10   6       19.53       14.13      1.36 o
   7 -10   6       66.01       52.72      4.00 o
   8 -10   6       40.57       53.31      2.84 o
  -8  -9   6       15.48       11.87      1.81 o
  -7  -9   6       52.82       45.02      3.74 o
  -6  -9   6        3.90        6.67      0.99 o
  -5  -9   6       35.79       37.90      1.54 o
  -4  -9   6      151.72      159.78      3.48 o
  -3  -9   6       19.10       13.07      0.93 o
  -2  -9   6       48.65       37.95      1.33 o
  -1  -9   6        0.52       -0.40      0.56 o
   0  -9   6        5.11        4.31      0.79 o
   1  -9   6       32.40       37.81      1.58 o
   2  -9   6        0.80       -0.31      0.64 o
   3  -9   6      528.71      536.96      9.58 o
   4  -9   6      168.75      166.10      3.72 o
   5  -9   6       27.59       31.00      1.39 o
   6  -9   6       88.28       88.91      2.43 o
   7  -9   6       71.01       68.69      2.08 o
   8  -9   6        0.95       -0.52      0.81 o
   9  -9   6        0.16        0.57      2.97 o
  -8  -8   6        1.60        1.69      1.03 o
  -7  -8   6       87.09       91.66      2.38 o
  -6  -8   6        8.31        9.81      0.72 o
  -5  -8   6       98.27      108.06      2.22 o
  -4  -8   6        9.60        9.15      0.79 o
  -3  -8   6       23.66       19.84      0.98 o
  -2  -8   6      273.17      268.41      4.51 o
  -1  -8   6       23.87       22.76      0.98 o
   0  -8   6      148.42      148.42      2.79 o
   1  -8   6        2.67        1.25      0.64 o
   2  -8   6      263.14      262.03      5.13 o
   3  -8   6       30.72       29.98      1.39 o
   4  -8   6       23.86       26.73      2.16 o
   5  -8   6      272.21      253.55      5.00 o
   6  -8   6      111.48      102.75      2.58 o
   7  -8   6       30.44       29.64      1.32 o
   8  -8   6        9.97       13.24      0.99 o
   9  -8   6        1.28        1.16      0.91 o
  10  -8   6        5.18        5.44      1.55 o
  -9  -7   6       13.66       16.65      1.17 o
  -8  -7   6      106.94      112.34      2.46 o
  -7  -7   6        8.34        7.17      0.63 o
  -6  -7   6       22.99       25.34      0.95 o
  -5  -7   6       41.47       43.21      1.18 o
  -4  -7   6       76.81       77.48      1.47 o
  -3  -7   6      170.40      169.53      2.47 o
  -2  -7   6      165.83      178.20      2.90 o
  -1  -7   6       38.16       43.88      1.17 o
   0  -7   6       28.78       35.95      1.15 o
   1  -7   6        5.66        4.76      0.54 o
   2  -7   6       59.66       53.80      1.64 o
   3  -7   6      122.90      107.43      2.61 o
   4  -7   6       11.92       13.41      0.94 o
   5  -7   6      106.84       95.90      2.38 o
   6  -7   6       76.39       74.34      2.56 o
   7  -7   6       30.51       29.73      1.96 o
   8  -7   6        0.06       -0.34      0.53 o
   9  -7   6        1.58        1.42      0.91 o
  10  -7   6        2.21        3.23      1.09 o
 -10  -6   6        0.16       -0.20      0.81 o
  -9  -6   6        2.95        3.04      0.60 o
  -8  -6   6       14.57       14.56      1.05 o
  -7  -6   6        0.25        0.43      0.44 o
  -6  -6   6      139.74      134.79      2.34 o
  -5  -6   6      206.67      213.68      3.51 o
  -4  -6   6       73.43       83.05      1.50 o
  -3  -6   6       10.71       12.65      0.54 o
  -2  -6   6       48.42       54.78      1.02 o
  -1  -6   6       83.11       80.27      1.85 o
   0  -6   6        8.72        7.84      0.62 o
   1  -6   6       12.87       11.64      0.54 o
   2  -6   6       57.51       53.93      1.62 o
   3  -6   6      236.79      235.96      4.32 o
   4  -6   6      147.99      153.88      4.84 o
   5  -6   6      142.18      137.59      2.61 o
   6  -6   6      106.90      105.25      2.16 o
   7  -6   6       44.02       43.31      2.46 o
   8  -6   6        3.99        3.51      0.47 o
   9  -6   6        6.28        6.62      1.09 o
  10  -6   6        4.85        6.46      1.18 o
  11  -6   6       10.75       10.49      2.06 o
 -10  -5   6       19.62       22.63      1.54 o
  -9  -5   6        2.65        3.82      0.63 o
  -8  -5   6      116.47      110.30      2.06 o
  -7  -5   6       53.09       46.90      1.26 o
  -6  -5   6      136.99      134.97      2.29 o
  -5  -5   6       84.72       85.32      1.53 o
  -4  -5   6       29.16       23.84      0.74 o
  -3  -5   6        6.72        7.51      0.58 o
  -2  -5   6      200.83      221.35      2.63 o
  -1  -5   6      165.32      176.25      3.06 o
   0  -5   6       15.16       15.73      0.67 o
   1  -5   6       74.97       79.30      1.80 o
   2  -5   6       70.88       72.83      1.47 o
   3  -5   6       97.34      106.80      1.93 o
   4  -5   6       51.59       58.71      1.44 o
   5  -5   6       70.33       59.14      1.10 o
   6  -5   6      269.23      282.77      3.59 o
   7  -5   6       16.45       19.16      0.65 o
   8  -5   6       86.80       83.67      1.55 o
   9  -5   6       84.49       85.35      3.36 o
  10  -5   6       36.93       34.60      1.82 o
  11  -5   6       27.67       25.03      2.32 o
 -11  -4   6       65.29       77.99      2.82 o
 -10  -4   6       15.28       17.72      1.00 o
  -9  -4   6       57.95       58.60      1.44 o
  -8  -4   6       75.94       71.54      1.67 o
  -7  -4   6      931.60      934.93     11.83 o
  -6  -4   6        0.57        0.11      0.38 o
  -5  -4   6       65.21       61.77      1.14 o
  -4  -4   6       34.82       37.58      0.79 o
  -3  -4   6      932.72      946.29      9.12 o
  -2  -4   6      142.09      148.54      1.87 o
  -1  -4   6      123.44      124.12      1.82 o
   0  -4   6      128.89      117.48      2.08 o
   1  -4   6       50.02       47.15      1.15 o
   2  -4   6      373.29      398.43      5.61 o
   3  -4   6       66.52       73.23      1.67 o
   4  -4   6       47.53       41.94      0.94 o
   5  -4   6       40.21       38.93      0.95 o
   6  -4   6       26.96       27.75      0.94 o
   7  -4   6      309.54      280.97      4.09 o
   8  -4   6      413.70      391.24      5.73 o
   9  -4   6        2.07        0.52      0.64 o
  10  -4   6       32.62       39.25      1.58 o
  11  -4   6        1.83        2.06      0.91 o
 -11  -3   6        4.50        2.91      0.99 o
 -10  -3   6       10.79       11.23      0.69 o
  -9  -3   6        9.70       11.90      0.87 o
  -8  -3   6      189.31      180.44      2.60 o
  -7  -3   6      214.05      215.37      2.94 o
  -6  -3   6      156.54      158.65      2.25 o
  -5  -3   6      121.78      129.95      1.69 o
  -4  -3   6       56.70       64.09      1.05 o
  -3  -3   6       17.44       12.13      0.53 o
  -2  -3   6      377.51      367.03      4.61 o
  -1  -3   6      384.29      373.95      4.66 o
   0  -3   6      450.17      388.46      4.84 o
   1  -3   6      229.50      222.52      2.89 o
   2  -3   6       59.92       81.60      1.28 o
   3  -3   6        8.16       16.79      0.73 o
   4  -3   6      286.67      292.52      3.74 o
   5  -3   6      391.17      375.17      5.06 o
   6  -3   6      461.03      410.31      5.55 o
   7  -3   6      138.11      127.83      2.12 o
   8  -3   6      314.18      296.40      4.72 o
   9  -3   6        4.27        6.19      0.46 o
  10  -3   6        4.09        1.61      0.81 o
  11  -3   6        0.02        0.52      0.91 o
 -11  -2   6        3.65        3.45      0.99 o
 -10  -2   6       24.24       25.28      0.94 o
  -9  -2   6       99.58      110.52      2.38 o
  -8  -2   6      126.28      116.57      1.88 o
  -7  -2   6     1807.26     1784.32     19.67 o
  -6  -2   6      309.80      316.22      3.93 o
  -5  -2   6        0.50        1.36      0.28 o
  -4  -2   6      472.94      501.61      5.26 o
  -3  -2   6      550.16      627.20      7.14 o
  -2  -2   6        0.07        0.04      0.22 o
  -1  -2   6      636.46      635.15      8.38 o
   0  -2   6      459.86      456.92      5.58 o
   1  -2   6      978.21      946.49     13.94 o
   2  -2   6      232.00      247.62      3.21 o
   3  -2   6      105.99      130.70      1.87 o
   4  -2   6       42.38       51.95      1.02 o
   5  -2   6       45.53       43.61      0.98 o
   6  -2   6       32.10       32.39      0.87 o
   7  -2   6      315.78      298.48      4.23 o
   8  -2   6       82.17       73.15      1.43 o
   9  -2   6       19.71       16.78      1.03 o
  10  -2   6       18.42       18.48      0.94 o
  11  -2   6        0.02       -0.13      0.91 o
 -12  -1   6       13.70       16.86      1.54 o
 -11  -1   6        2.65        3.32      0.83 o
 -10  -1   6      117.77      114.39      2.08 o
  -9  -1   6       41.15       42.62      1.19 o
  -8  -1   6      406.74      405.70      5.56 o
  -7  -1   6     1650.31     1648.57     18.23 o
  -6  -1   6      180.63      185.74      2.36 o
  -5  -1   6      870.76      879.56      8.41 o
  -4  -1   6      167.88      156.24      2.25 o
  -3  -1   6      843.41      928.19     11.01 o
  -2  -1   6      490.02      540.87      6.19 o
  -1  -1   6      888.09      964.19     10.69 o
   0  -1   6        8.03        7.46      0.42 o
   1  -1   6     1280.41     1356.32     15.80 o
   2  -1   6      622.38      733.53      8.73 o
   3  -1   6      139.18      155.57      2.19 o
   4  -1   6      177.92      171.93      2.41 o
   5  -1   6       20.73       19.47      0.65 o
   6  -1   6        2.63        2.68      0.44 o
   7  -1   6      549.59      559.48      8.18 o
   8  -1   6       38.13       42.92      1.48 o
   9  -1   6      201.03      190.48      4.10 o
  10  -1   6        5.13        2.35      0.92 o
  11  -1   6        4.16        5.16      1.55 o
 -12   0   6        0.03        0.26      0.79 o
 -11   0   6       28.70       30.02      1.47 o
 -10   0   6        0.33        0.09      0.66 o
  -9   0   6       15.20       14.97      0.70 o
  -8   0   6        1.21       -0.21      0.61 o
  -7   0   6      528.35      483.38      6.44 o
  -6   0   6        0.01        0.37      0.46 o
  -5   0   6       34.37       36.00      0.74 o
  -4   0   6      102.17      106.07      1.54 o
  -3   0   6      827.85      895.71     10.39 o
  -2   0   6     3561.57     3703.71     43.98 o
  -1   0   6      475.75      493.10      6.29 o
   0   0   6       63.16       63.07      1.02 o
   1   0   6        0.49        0.22      0.25 o
   2   0   6      335.44      336.19      4.25 o
   3   0   6       17.43       21.02      0.64 o
   4   0   6      155.44      183.29      2.53 o
   5   0   6        0.01        0.36      0.29 o
   6   0   6      233.87      224.68      3.53 o
   7   0   6      857.35      875.14     12.29 o
   8   0   6       14.67       15.30      0.94 o
   9   0   6      252.11      228.28      4.51 o
  10   0   6        1.68        1.81      1.29 o
  11   0   6       11.16        9.03      1.81 o
 -12   1   6       10.69       12.33      1.17 o
 -11   1   6       14.61       16.54      1.17 o
 -10   1   6        0.02        0.58      0.65 o
  -9   1   6        3.04        1.93      0.50 o
  -8   1   6       83.05       82.61      1.61 o
  -7   1   6        1.30        0.15      0.38 o
  -6   1   6       30.39       29.26      0.97 o
  -5   1   6      704.56      706.27      8.43 o
  -4   1   6        0.00        1.51      0.21 o
  -3   1   6       25.18       24.76      0.68 o
  -2   1   6       60.45       68.67      1.05 o
  -1   1   6       59.77       92.47      2.17 o
   0   1   6        0.00        0.72      0.25 o
   1   1   6      538.32      615.89      7.44 o
   2   1   6       11.17       17.40      0.71 o
   3   1   6       70.84       55.38      1.03 o
   4   1   6      166.23      187.94      2.61 o
   5   1   6       34.59       36.70      0.87 o
   6   1   6       90.83       91.92      1.98 o
   7   1   6        4.08        1.89      0.77 o
   8   1   6       14.27       24.28      1.94 o
   9   1   6        6.37        9.81      1.09 o
  10   1   6        5.17        7.48      1.55 o
  11   1   6        4.72        4.39      1.55 o
 -12   2   6        0.05       -0.13      0.91 o
 -11   2   6        5.84        8.06      1.55 o
 -10   2   6       10.43       14.61      1.14 o
  -9   2   6      156.98      144.58      3.71 o
  -8   2   6       34.07       34.06      1.04 o
  -7   2   6      297.93      262.58      4.26 o
  -6   2   6      218.31      221.67      3.67 o
  -5   2   6        6.46        7.83      0.52 o
  -4   2   6      147.04      168.42      2.17 o
  -3   2   6      126.45      121.70      1.67 o
  -2   2   6        6.14        4.60      0.39 o
  -1   2   6       55.73       72.69      1.42 o
   0   2   6       84.18       74.74      1.44 o
   1   2   6      297.77      271.40      3.56 o
   2   2   6       19.59       21.12      0.65 o
   3   2   6      209.13      218.12      3.95 o
   4   2   6      454.94      463.83      5.78 o
   5   2   6      759.85      723.99     10.22 o
   6   2   6       26.09       19.02      2.32 o
   7   2   6       61.42       64.34      2.28 o
   8   2   6       54.31       66.63      2.97 o
   9   2   6       21.64       21.96      1.46 o
  10   2   6       22.28       24.00      2.32 o
  11   2   6        4.77        0.77      1.29 o
 -11   3   6       30.14       28.23      1.80 o
 -10   3   6       30.53       26.79      1.42 o
  -9   3   6       22.16       22.52      1.32 o
  -8   3   6      147.22      146.85      3.32 o
  -7   3   6        1.01        1.72      0.48 o
  -6   3   6       61.26       56.09      1.74 o
  -5   3   6       90.43       84.38      1.56 o
  -4   3   6       91.64      107.52      1.67 o
  -3   3   6        6.71        9.49      0.48 o
  -2   3   6      450.48      471.35      6.07 o
  -1   3   6      108.79      149.54      1.93 o
   0   3   6      260.64      272.69      3.52 o
   1   3   6      138.33      149.11      2.02 o
   2   3   6        6.47        5.26      0.39 o
   3   3   6       81.45       80.71      1.56 o
   4   3   6       29.72       33.85      1.05 o
   5   3   6      101.08       96.70      2.79 o
   6   3   6        0.91        0.00      0.73 o
   7   3   6       27.92       26.98      1.54 o
   8   3   6      193.27      195.35      5.14 o
   9   3   6       28.19       28.39      2.58 o
  10   3   6       13.00       12.64      1.81 o
 -11   4   6       38.41       37.88      3.87 o
 -10   4   6        0.00        0.77      1.29 o
  -9   4   6        0.26       -0.11      0.64 o
  -8   4   6        0.13        0.28      0.45 o
  -7   4   6      254.99      234.34      3.91 o
  -6   4   6       56.43       50.35      1.82 o
  -5   4   6      105.86       95.13      2.06 o
  -4   4   6      200.97      219.41      3.19 o
  -3   4   6       12.81       11.69      0.42 o
  -2   4   6      674.10      685.37      8.28 o
  -1   4   6       56.33       65.86      1.30 o
   0   4   6       21.96       16.16      0.65 o
   1   4   6      158.13      167.93      2.49 o
   2   4   6      223.78      224.73      3.35 o
   3   4   6       12.81       13.71      0.93 o
   4   4   6       30.73       30.77      1.63 o
   5   4   6       86.87       72.53      2.42 o
   6   4   6      490.53      472.62     11.38 o
   7   4   6        0.89        1.55      1.03 o
   8   4   6       87.36       90.85      4.13 o
   9   4   6       38.33       42.06      2.84 o
  10   4   6       40.49       47.23      3.10 o
 -11   5   6        0.48       -0.52      1.55 o
 -10   5   6       19.25       15.72      1.43 o
  -9   5   6        5.54        2.94      0.83 o
  -8   5   6       27.50       24.42      0.82 o
  -7   5   6        6.65        9.00      1.47 o
  -6   5   6       23.20       20.69      1.51 o
  -5   5   6      211.75      197.31      4.04 o
  -4   5   6       19.59       15.63      1.12 o
  -3   5   6       28.11       32.00      0.77 o
  -2   5   6       27.06       28.88      0.72 o
  -1   5   6       48.63       59.51      1.17 o
   0   5   6       76.78       83.37      1.99 o
   1   5   6        0.79        1.55      0.73 o
   2   5   6       49.18       48.86      1.56 o
   3   5   6       72.52       60.88      1.39 o
   4   5   6      235.36      231.84      5.45 o
   5   5   6       99.86       93.38      2.36 o
   6   5   6      105.14       95.79      3.16 o
   7   5   6       82.16       80.87      2.97 o
   8   5   6       74.06       77.95      3.87 o
   9   5   6        1.60        2.06      0.99 o
 -10   6   6        1.90        0.93      1.16 o
  -9   6   6       18.68       21.00      1.43 o
  -8   6   6       14.48       16.67      1.17 o
  -7   6   6        6.57        7.40      0.87 o
  -6   6   6      177.84      173.66      3.81 o
  -5   6   6        0.05        0.81      0.64 o
  -4   6   6        4.52        4.35      0.63 o
  -3   6   6      194.08      173.45      3.20 o
  -2   6   6      190.04      199.24      2.83 o
  -1   6   6       27.07       30.50      0.90 o
   0   6   6        7.15        8.93      0.51 o
   1   6   6       25.43       19.00      0.82 o
   2   6   6       25.57       23.63      0.84 o
   3   6   6       12.81        9.05      0.86 o
   4   6   6       68.79       61.18      1.61 o
   5   6   6      184.48      172.65      3.32 o
   6   6   6       17.80       10.98      0.80 o
   7   6   6        6.86        2.17      0.79 o
   8   6   6        4.19        4.21      1.18 o
 -10   7   6       64.87       61.94      2.60 o
  -9   7   6       25.96       29.26      2.45 o
  -8   7   6        2.34        1.62      0.71 o
  -7   7   6       34.59       34.86      1.66 o
  -6   7   6        2.66        2.59      0.74 o
  -5   7   6        3.13        3.01      0.79 o
  -4   7   6      174.52      173.03      3.76 o
  -3   7   6      137.61      139.61      2.98 o
  -2   7   6       37.02       45.15      1.18 o
  -1   7   6      106.40      102.10      1.93 o
   0   7   6       32.72       33.23      0.96 o
   1   7   6       20.85       19.96      0.81 o
   2   7   6       92.33       85.53      2.01 o
   3   7   6      304.37      277.77      4.69 o
   4   7   6      180.53      170.75      3.24 o
   5   7   6        0.97        0.54      0.57 o
   6   7   6       57.70       62.49      3.09 o
   7   7   6       16.76       21.35      1.61 o
   8   7   6        1.98       -0.57      1.68 o
  -9   8   6       17.38       18.03      1.54 o
  -8   8   6       16.56       14.31      1.36 o
  -7   8   6       82.24       72.67      2.30 o
  -6   8   6      413.46      426.75      8.73 o
  -5   8   6       58.85       65.40      2.17 o
  -4   8   6       52.19       57.58      2.56 o
  -3   8   6      246.31      242.79      5.05 o
  -2   8   6      305.05      313.33      5.26 o
  -1   8   6      294.53      287.47      4.56 o
   0   8   6      188.28      172.16      3.05 o
   1   8   6        3.26        3.51      0.64 o
   2   8   6      269.83      265.72      5.00 o
   3   8   6        5.19        6.07      0.76 o
   4   8   6       63.43       63.81      1.78 o
   5   8   6        7.29        7.27      0.82 o
   6   8   6        3.37        0.97      1.26 o
   7   8   6        5.91        9.21      2.32 o
  -8   9   6       74.51       76.76      2.79 o
  -7   9   6        1.68        2.18      1.55 o
  -6   9   6      100.12       99.11      2.81 o
  -5   9   6       26.02       25.15      1.86 o
  -4   9   6      328.56      321.79      6.32 o
  -3   9   6       29.56       29.51      1.54 o
  -2   9   6      378.02      381.10      7.23 o
  -1   9   6       17.38       16.24      1.12 o
   0   9   6        5.69        7.11      1.08 o
   1   9   6       44.35       48.62      1.72 o
   2   9   6        0.71        0.67      0.68 o
   3   9   6       59.42       67.20      2.29 o
   4   9   6       44.77       42.76      1.78 o
   5   9   6        0.98       -1.29      0.91 o
   6   9   6        2.21        1.19      1.81 o
  -7  10   6       58.90       65.07      2.54 o
  -6  10   6       13.30       14.86      3.74 o
  -5  10   6      245.02      277.59      5.79 o
  -4  10   6      121.82      122.35      3.25 o
  -3  10   6       73.91       81.29      2.50 o
  -2  10   6       54.61       57.81      2.28 o
  -1  10   6       45.05       51.13      2.45 o
   0  10   6        1.55        2.35      0.71 o
   1  10   6       16.94       23.07      1.37 o
   2  10   6      219.82      212.41      6.17 o
   3  10   6       65.34       65.83      2.23 o
   4  10   6        0.00        1.67      0.99 o
  -5  11   6        5.88        8.21      1.29 o
  -4  11   6       75.69       76.05      3.08 o
  -3  11   6       82.84       95.56      3.74 o
  -2  11   6       87.43       91.75      3.01 o
  -1  11   6        1.60        0.52      1.29 o
   0  11   6        4.36        1.81      1.55 o
   1  11   6       16.90       14.93      1.17 o
   2  11   6        6.15        5.68      1.09 o
  -3 -12   7       49.87       54.79      2.64 o
  -2 -12   7        0.00        0.30      0.99 o
  -1 -12   7       69.93       65.56      4.13 o
   0 -12   7        0.66        0.37      0.78 o
   1 -12   7       19.55       11.81      3.61 o
   2 -12   7        0.96        1.94      1.05 o
   3 -12   7       39.53       31.96      1.98 o
   4 -12   7       69.82       69.91      7.10 o
   5 -12   7        6.09        6.60      1.36 o
  -5 -11   7        0.81        0.52      1.03 o
  -4 -11   7       18.23       21.05      1.73 o
  -3 -11   7        0.25       -1.08      0.86 o
  -2 -11   7       33.73       33.66      3.48 o
  -1 -11   7       20.28       19.75      1.32 o
   0 -11   7       24.16       22.82      1.43 o
   1 -11   7       46.97       45.86      1.96 o
   2 -11   7        4.93        3.91      1.10 o
   3 -11   7        1.50        3.35      1.29 o
   4 -11   7       33.90       35.51      2.09 o
   5 -11   7        0.12       -0.21      1.68 o
   6 -11   7       38.01       45.89      2.35 o
   7 -11   7        3.41        0.99      0.99 o
  -6 -10   7       16.13       15.29      1.46 o
  -5 -10   7        5.39        7.46      1.29 o
  -4 -10   7        3.28        1.72      1.05 o
  -3 -10   7        8.39        7.09      1.18 o
  -2 -10   7        6.31        4.78      0.91 o
  -1 -10   7       10.29       10.82      1.06 o
   0 -10   7        5.34        5.12      0.83 o
   1 -10   7       57.75       59.21      2.08 o
   2 -10   7       50.55       54.28      1.97 o
   3 -10   7       83.96       82.15      2.48 o
   4 -10   7       48.35       52.11      2.13 o
   5 -10   7        4.23        6.06      1.18 o
   6 -10   7        8.06        7.11      1.18 o
   7 -10   7        0.57       -0.67      1.42 o
   8 -10   7       18.93       16.40      3.61 o
  -7  -9   7        0.03       -0.52      1.03 o
  -6  -9   7        0.22        0.00      0.73 o
  -5  -9   7        5.19        3.56      0.79 o
  -4  -9   7        3.70        5.10      0.79 o
  -3  -9   7        4.80        1.45      0.68 o
  -2  -9   7       10.26        9.41      0.94 o
  -1  -9   7      114.12      110.41      2.86 o
   0  -9   7        6.69        6.19      0.83 o
   1  -9   7       55.82       56.22      2.14 o
   2  -9   7       59.02       61.78      2.03 o
   3  -9   7       72.25       72.75      2.23 o
   4  -9   7        6.46        6.67      0.83 o
   5  -9   7       12.53       15.38      1.09 o
   6  -9   7       34.12       34.44      1.54 o
   7  -9   7        4.80        6.23      1.18 o
   8  -9   7        5.78        1.62      0.99 o
   9  -9   7        0.53        0.99      0.99 o
  -8  -8   7       28.51       31.74      2.84 o
  -7  -8   7        2.06        3.99      2.32 o
  -6  -8   7       14.06       12.74      2.41 o
  -5  -8   7        1.18        2.52      1.08 o
  -4  -8   7      106.90      120.50      2.88 o
  -3  -8   7       26.50       26.74      1.24 o
  -2  -8   7       57.48       54.57      1.57 o
  -1  -8   7       80.15       73.16      2.23 o
   0  -8   7       25.98       20.58      1.19 o
   1  -8   7       79.55       74.68      2.16 o
   2  -8   7        2.97        3.80      1.69 o
   3  -8   7       60.94       61.30      1.88 o
   4  -8   7       59.85       55.61      1.83 o
   5  -8   7       14.69       17.92      1.25 o
   6  -8   7      157.81      158.08      3.53 o
   7  -8   7        0.05        0.02      0.66 o
   8  -8   7       21.43       20.14      1.68 o
   9  -8   7       13.71       13.49      1.36 o
  -9  -7   7        5.72        6.80      1.09 o
  -8  -7   7        0.66        0.17      0.60 o
  -7  -7   7       65.24       61.35      1.67 o
  -6  -7   7      145.80      149.08      2.76 o
  -5  -7   7      136.27      149.28      3.22 o
  -4  -7   7      181.22      169.61      4.37 o
  -3  -7   7       94.77       90.53      2.36 o
  -2  -7   7      471.04      456.32      7.02 o
  -1  -7   7       10.65        8.92      0.65 o
   0  -7   7       69.87       72.54      1.75 o
   1  -7   7       36.19       32.60      1.32 o
   2  -7   7       35.12       34.11      1.39 o
   3  -7   7       62.22       53.54      1.68 o
   4  -7   7      301.33      298.53      5.69 o
   5  -7   7      176.04      167.98      3.63 o
   6  -7   7       24.00       19.82      1.06 o
   7  -7   7       17.84       16.30      1.17 o
   8  -7   7        0.14       -0.75      0.56 o
   9  -7   7       43.21       41.19      1.73 o
  10  -7   7       18.29       22.63      1.73 o
  -9  -6   7       14.54       18.32      1.34 o
  -8  -6   7       80.60       78.24      1.78 o
  -7  -6   7        3.42        2.31      0.51 o
  -6  -6   7        7.67        9.23      0.75 o
  -5  -6   7        5.05        5.13      0.51 o
  -4  -6   7        0.65        0.79      0.38 o
  -3  -6   7       49.29       51.51      1.10 o
  -2  -6   7      169.38      151.86      2.58 o
  -1  -6   7       32.85       32.83      0.97 o
   0  -6   7      158.19      147.14      2.75 o
   1  -6   7       64.17       65.35      1.88 o
   2  -6   7      485.89      476.83      8.41 o
   3  -6   7       14.97       14.05      1.06 o
   4  -6   7      193.74      192.96      3.96 o
   5  -6   7       42.44       43.80      1.50 o
   6  -6   7      119.47      108.53      2.63 o
   7  -6   7        0.88       -0.57      0.53 o
   8  -6   7       33.48       36.19      1.31 o
   9  -6   7        0.17       -1.43      1.03 o
  10  -6   7        8.42        7.88      1.42 o
 -10  -5   7       25.91       31.92      1.91 o
  -9  -5   7       13.85       14.44      0.79 o
  -8  -5   7      262.21      285.58      3.83 o
  -7  -5   7      324.17      330.55      4.29 o
  -6  -5   7        8.67        9.92      0.58 o
  -5  -5   7       28.60       30.53      0.93 o
  -4  -5   7      526.98      534.68      5.96 o
  -3  -5   7      234.27      248.02      2.97 o
  -2  -5   7        8.95       15.83      0.55 o
  -1  -5   7        1.16        0.95      0.33 o
   0  -5   7      430.81      433.39      7.06 o
   1  -5   7       23.12       22.77      0.86 o
   2  -5   7       76.93       71.21      1.51 o
   3  -5   7        7.21        5.66      0.63 o
   4  -5   7       22.64       22.68      1.12 o
   5  -5   7        1.23       -0.05      0.41 o
   6  -5   7      185.74      169.26      3.53 o
   7  -5   7       93.90       94.78      2.38 o
   8  -5   7        1.64        1.32      0.56 o
   9  -5   7       26.19       23.61      2.45 o
  10  -5   7        1.28        1.13      1.03 o
 -10  -4   7        3.59        6.20      1.09 o
  -9  -4   7      229.70      247.61      3.44 o
  -8  -4   7       14.56       15.48      0.73 o
  -7  -4   7      330.21      341.09      4.35 o
  -6  -4   7      728.60      712.23      8.27 o
  -5  -4   7       18.07       16.63      0.61 o
  -4  -4   7      557.87      555.04      6.13 o
  -3  -4   7      140.19      139.29      1.86 o
  -2  -4   7      129.38      128.94      3.51 o
  -1  -4   7      188.91      189.04      2.98 o
   0  -4   7       46.74       48.51      1.50 o
   1  -4   7       90.48      102.58      1.92 o
   2  -4   7       76.48       76.09      1.58 o
   3  -4   7      207.64      196.40      3.12 o
   4  -4   7      203.37      208.68      3.31 o
   5  -4   7       94.14      105.00      1.81 o
   6  -4   7       86.34       93.40      2.30 o
   7  -4   7       20.04       17.39      0.81 o
   8  -4   7      181.70      188.32      3.88 o
   9  -4   7       36.65       39.25      1.34 o
  10  -4   7        0.12        2.32      1.29 o
  11  -4   7       42.02       47.23      3.10 o
 -11  -3   7        7.97       14.38      1.36 o
 -10  -3   7        4.63        4.34      0.60 o
  -9  -3   7       70.39       68.03      1.59 o
  -8  -3   7       63.81       60.27      1.26 o
  -7  -3   7       49.61       51.15      1.15 o
  -6  -3   7       35.37       36.31      1.70 o
  -5  -3   7      316.24      312.31      3.69 o
  -4  -3   7       25.02       29.52      0.73 o
  -3  -3   7      108.60      110.43      1.67 o
  -2  -3   7      174.65      165.98      2.54 o
  -1  -3   7      205.55      224.13      3.16 o
   0  -3   7      257.27      267.12      3.48 o
   1  -3   7      357.53      389.29      4.88 o
   2  -3   7       11.83       15.71      0.50 o
   3  -3   7       78.57       88.54      1.46 o
   4  -3   7       11.98       13.99      0.56 o
   5  -3   7      105.69       91.63      1.66 o
   6  -3   7       21.05       24.65      0.89 o
   7  -3   7       64.48       54.07      1.26 o
   8  -3   7       30.57       36.29      1.27 o
   9  -3   7      504.29      465.11      8.12 o
  10  -3   7        8.77        7.59      1.24 o
  11  -3   7        2.07        1.43      0.99 o
 -11  -2   7        1.92        0.35      0.45 o
 -10  -2   7       27.72       25.15      1.07 o
  -9  -2   7       56.40       51.58      1.33 o
  -8  -2   7       22.13       32.30      1.12 o
  -7  -2   7       68.25       67.03      1.31 o
  -6  -2   7      161.96      149.14      2.19 o
  -5  -2   7       66.03       68.50      1.15 o
  -4  -2   7      887.50      860.76     10.07 o
  -3  -2   7      308.83      331.29      4.52 o
  -2  -2   7        0.28        2.13      0.28 o
  -1  -2   7      319.32      324.92      4.15 o
   0  -2   7        0.68        0.10      0.19 o
   1  -2   7        1.33        2.00      0.30 o
   2  -2   7     1076.05     1131.15     13.27 o
   3  -2   7      169.20      190.85      2.66 o
   4  -2   7      188.21      191.28      3.48 o
   5  -2   7       86.42       89.12      1.84 o
   6  -2   7      104.89      102.90      2.28 o
   7  -2   7      304.25      307.34      4.82 o
   8  -2   7       57.36       57.53      1.48 o
   9  -2   7       32.50       35.57      1.48 o
  10  -2   7       25.67       29.30      1.73 o
  11  -2   7       26.82       27.67      1.73 o
 -11  -1   7       30.06       30.30      1.63 o
 -10  -1   7       23.88       16.77      0.80 o
  -9  -1   7       36.86       30.34      1.04 o
  -8  -1   7       95.40       92.04      1.80 o
  -7  -1   7      192.12      178.48      2.50 o
  -6  -1   7      473.43      475.44      7.33 o
  -5  -1   7      111.69      114.68      1.68 o
  -4  -1   7        4.39        4.69      0.37 o
  -3  -1   7       96.71       68.80      1.37 o
  -2  -1   7      605.55      637.22      7.29 o
  -1  -1   7      163.30      150.82      2.18 o
   0  -1   7        1.92        5.11      0.38 o
   1  -1   7        0.05        0.50      0.27 o
   2  -1   7       25.88       17.84      0.60 o
   3  -1   7      715.82      752.90      9.07 o
   4  -1   7        7.16       11.65      0.52 o
   5  -1   7      460.55      446.58      6.26 o
   6  -1   7       17.93       17.55      0.83 o
   7  -1   7      860.05      861.03     12.17 o
   8  -1   7       40.88       41.66      1.54 o
   9  -1   7        9.63       12.79      0.94 o
  10  -1   7       31.86       34.63      2.45 o
  11  -1   7       21.98       24.00      2.32 o
 -11   0   7        0.95        1.74      0.83 o
 -10   0   7        8.17        6.58      0.57 o
  -9   0   7       50.99       53.21      1.42 o
  -8   0   7      120.49      118.64      2.38 o
  -7   0   7       29.95       29.68      1.64 o
  -6   0   7      274.34      259.97      4.40 o
  -5   0   7       46.28       46.37      1.01 o
  -4   0   7       16.83       20.23      0.73 o
  -3   0   7       14.25       15.43      0.85 o
  -2   0   7       49.63       51.76      1.07 o
  -1   0   7       13.24       13.76      0.53 o
   0   0   7      450.95      480.21      5.95 o
   1   0   7       73.60       76.75      1.34 o
   2   0   7       85.11       88.41      1.46 o
   3   0   7      332.07      326.18      4.25 o
   4   0   7        1.38        2.84      0.36 o
   5   0   7      196.35      203.10      3.08 o
   6   0   7       84.31       83.87      1.80 o
   7   0   7      272.29      270.76      5.08 o
   8   0   7       48.01       49.50      1.68 o
   9   0   7        4.00        4.46      0.74 o
  10   0   7        3.61        3.10      1.29 o
  11   0   7        0.35        1.81      1.29 o
 -11   1   7        0.29        0.87      0.99 o
 -10   1   7        4.61        3.42      0.83 o
  -9   1   7       46.45       38.20      1.23 o
  -8   1   7        4.52        2.72      0.53 o
  -7   1   7      200.89      175.94      3.12 o
  -6   1   7       37.46       41.16      1.20 o
  -5   1   7        1.90        2.39      0.36 o
  -4   1   7       75.28       74.34      1.35 o
  -3   1   7      259.04      265.41      3.44 o
  -2   1   7      175.94      153.74      2.16 o
  -1   1   7      537.26      578.71      7.60 o
   0   1   7      352.74      373.18      4.75 o
   1   1   7        0.04        0.99      0.27 o
   2   1   7       11.78       17.05      0.62 o
   3   1   7       62.45       52.13      1.12 o
   4   1   7      123.40      138.08      2.89 o
   5   1   7        0.12        0.63      0.60 o
   6   1   7      543.16      494.35      8.46 o
   7   1   7       39.31       44.52      1.61 o
   8   1   7       18.66       13.73      0.99 o
   9   1   7       34.31       43.35      2.84 o
  10   1   7        4.52        3.87      1.55 o
 -11   2   7        6.66        8.52      1.18 o
 -10   2   7       24.63       18.62      1.43 o
  -9   2   7       46.26       43.65      1.79 o
  -8   2   7       18.78       19.54      0.87 o
  -7   2   7       31.94       31.32      1.11 o
  -6   2   7      294.80      275.50      5.37 o
  -5   2   7       99.61      120.52      2.76 o
  -4   2   7        8.97        8.28      0.46 o
  -3   2   7      153.09      142.25      3.67 o
  -2   2   7       23.17       23.03      0.64 o
  -1   2   7      136.28      161.00      2.36 o
   0   2   7      223.02      207.94      2.88 o
   1   2   7      640.11      632.97      7.74 o
   2   2   7       79.27       75.83      1.37 o
   3   2   7        0.85        2.03      0.37 o
   4   2   7      580.53      572.86      8.25 o
   5   2   7       20.27       31.38      1.29 o
   6   2   7      123.81      120.75      2.75 o
   7   2   7        3.47        1.55      0.73 o
   8   2   7        2.66        2.32      0.91 o
   9   2   7        0.25       20.64      2.06 o
  10   2   7        2.06        0.52      1.29 o
 -11   3   7       12.74        9.00      1.36 o
 -10   3   7       13.09       10.11      1.18 o
  -9   3   7      115.99      119.10      2.34 o
  -8   3   7        2.49        1.47      0.40 o
  -7   3   7       48.27       43.01      1.26 o
  -6   3   7      225.25      223.02      4.58 o
  -5   3   7      118.64      126.39      2.91 o
  -4   3   7       56.05       53.47      1.54 o
  -3   3   7       54.36       61.01      1.19 o
  -2   3   7      199.61      182.25      2.27 o
  -1   3   7      734.99      751.62      8.36 o
   0   3   7      688.51      687.00      8.52 o
   1   3   7      177.32      181.90      2.65 o
   2   3   7       21.10       25.06      0.76 o
   3   3   7        3.92        5.70      1.42 o
   4   3   7     1236.28     1217.66     19.76 o
   5   3   7       15.48       13.21      1.18 o
   6   3   7        4.01        3.01      0.81 o
   7   3   7        5.02        6.16      0.99 o
   8   3   7       38.95       32.06      1.91 o
   9   3   7       32.78       37.94      2.58 o
  10   3   7       31.81       46.97      3.35 o
 -11   4   7       32.15       25.92      1.80 o
 -10   4   7        6.86        9.28      1.24 o
  -9   4   7        2.53        1.97      0.43 o
  -8   4   7       54.27       52.63      1.60 o
  -7   4   7        1.83        0.76      0.66 o
  -6   4   7      125.69      122.87      2.94 o
  -5   4   7      194.60      200.27      3.61 o
  -4   4   7       10.53        8.39      0.89 o
  -3   4   7       28.34       22.04      1.30 o
  -2   4   7       68.95       75.56      1.89 o
  -1   4   7        0.16        0.71      0.61 o
   0   4   7       45.07       40.57      1.15 o
   1   4   7       52.82       50.65      1.18 o
   2   4   7       40.79       34.34      1.04 o
   3   4   7        1.12        4.04      0.45 o
   4   4   7       58.62       60.98      2.23 o
   5   4   7      325.31      293.74      7.01 o
   6   4   7       28.24       34.34      1.80 o
   7   4   7       10.38       11.68      1.18 o
   8   4   7       75.38       83.11      4.13 o
   9   4   7        0.61        0.00      1.29 o
 -10   5   7        6.24        6.79      2.71 o
  -9   5   7       11.54        7.85      1.02 o
  -8   5   7       29.42       29.94      1.10 o
  -7   5   7       61.93       47.85      3.37 o
  -6   5   7      475.33      448.11      8.16 o
  -5   5   7       30.71       31.10      1.43 o
  -4   5   7      117.97      100.61      2.24 o
  -3   5   7       81.83       68.14      1.76 o
  -2   5   7       15.88       15.02      0.82 o
  -1   5   7      179.87      172.88      2.91 o
   0   5   7      269.70      270.88      4.12 o
   1   5   7       74.82       72.14      1.59 o
   2   5   7        8.35       10.60      0.64 o
   3   5   7       33.38       26.48      2.21 o
   4   5   7        0.54       -0.17      1.13 o
   5   5   7       64.20       54.60      2.23 o
   6   5   7        0.01        0.00      0.73 o
   7   5   7       12.36        9.49      1.18 o
   8   5   7        3.43        6.97      1.55 o
   9   5   7        2.13        0.00      1.29 o
 -10   6   7        9.72       13.21      3.35 o
  -9   6   7        2.19        3.74      1.05 o
  -8   6   7       43.63       38.08      1.16 o
  -7   6   7       42.52       42.08      3.41 o
  -6   6   7       49.87       51.33      1.89 o
  -5   6   7      468.88      452.65      8.31 o
  -4   6   7       33.87       33.27      1.51 o
  -3   6   7        1.59        0.83      0.59 o
  -2   6   7      194.27      198.22      4.00 o
  -1   6   7      208.67      219.78      3.17 o
   0   6   7        3.91        4.78      0.49 o
   1   6   7        7.14        7.60      0.69 o
   2   6   7       28.67       26.66      1.32 o
   3   6   7       42.40       47.95      1.75 o
   4   6   7      376.39      378.31      7.10 o
   5   6   7        2.05        2.48      0.68 o
   6   6   7        7.83        8.11      2.58 o
   7   6   7        3.31        2.39      0.99 o
   8   6   7        0.69        0.52      0.91 o
  -9   7   7       26.64       29.44      1.91 o
  -8   7   7      227.23      219.33      4.21 o
  -7   7   7       58.64       60.45      2.10 o
  -6   7   7        1.00        0.39      0.79 o
  -5   7   7      281.16      278.71      5.61 o
  -4   7   7      308.09      330.59      6.40 o
  -3   7   7      332.17      326.87      5.51 o
  -2   7   7      415.08      439.21      7.73 o
  -1   7   7       79.77       69.52      1.60 o
   0   7   7       25.13       21.34      0.95 o
   1   7   7       24.32       23.28      0.93 o
   2   7   7      271.50      266.53      4.54 o
   3   7   7      247.84      213.66      3.89 o
   4   7   7       52.79       64.23      1.80 o
   5   7   7        4.67        2.48      0.64 o
   6   7   7       54.26       55.22      5.68 o
   7   7   7        0.10        1.03      0.91 o
  -8   8   7        6.26        4.22      0.65 o
  -7   8   7       46.48       36.94      3.54 o
  -6   8   7       82.76       74.51      2.41 o
  -5   8   7       48.79       48.11      2.70 o
  -4   8   7       20.06       20.29      1.24 o
  -3   8   7      103.00      116.42      3.47 o
  -2   8   7      867.33      833.12     12.36 o
  -1   8   7        6.21        6.29      1.07 o
   0   8   7       92.44       93.90      2.72 o
   1   8   7        0.26        1.12      0.64 o
   2   8   7      181.14      152.20      3.41 o
   3   8   7       26.04       20.96      1.07 o
   4   8   7        8.58        7.28      0.85 o
   5   8   7       25.54       28.76      1.86 o
   6   8   7        0.01        1.85      0.99 o
  -7   9   7       48.54       46.08      2.17 o
  -6   9   7      124.13      127.18      3.38 o
  -5   9   7        6.20        5.92      0.97 o
  -4   9   7        2.83        1.99      0.87 o
  -3   9   7       40.89       41.11      1.84 o
  -2   9   7       21.46       23.56      2.19 o
  -1   9   7      213.78      214.37      6.02 o
   0   9   7        0.91        0.93      0.86 o
   1   9   7       34.11       33.09      1.51 o
   2   9   7       16.16       20.51      1.24 o
   3   9   7        0.34        0.52      0.74 o
   4   9   7        4.91        2.06      0.91 o
   5   9   7        5.48        8.62      1.18 o
  -6  10   7        9.30        8.07      1.28 o
  -5  10   7        8.98       10.72      1.37 o
  -4  10   7       40.81       46.07      1.96 o
  -3  10   7        1.67       -1.29      0.91 o
  -2  10   7        4.31        5.83      1.09 o
  -1  10   7       67.69       65.30      3.36 o
   0  10   7       12.09        9.99      1.55 o
   1  10   7        1.80        2.77      0.83 o
   2  10   7        1.03        1.44      0.79 o
   3  10   7       17.03       21.51      2.19 o
  -3  11   7        9.93        8.52      1.28 o
  -2  11   7        0.40       -0.26      1.29 o
  -1  11   7        9.58       10.32      1.81 o
  -1 -12   8       13.77       14.04      1.94 o
   0 -12   8       11.39        9.40      1.43 o
   1 -12   8        0.99       -1.29      0.86 o
   2 -12   8        2.93        2.62      1.24 o
   3 -12   8        4.13        7.13      1.36 o
  -4 -11   8        9.82        7.45      1.36 o
  -3 -11   8       47.69       39.78      2.28 o
  -2 -11   8       10.84       12.62      1.43 o
  -1 -11   8        0.82        1.14      0.87 o
   0 -11   8       74.79       77.26      3.18 o
   1 -11   8        4.30        2.37      0.87 o
   2 -11   8        1.28        2.04      1.16 o
   3 -11   8        1.65        2.13      1.05 o
   4 -11   8        0.35        0.80      0.99 o
   5 -11   8       51.75       59.45      6.58 o
   6 -11   8        0.50        1.45      2.71 o
  -5 -10   8       14.45       17.17      2.10 o
  -4 -10   8       13.50       12.08      1.36 o
  -3 -10   8        3.24        1.20      1.81 o
  -2 -10   8       47.61       45.50      2.60 o
  -1 -10   8       66.72       71.63      2.37 o
   0 -10   8       23.09       25.78      2.01 o
   1 -10   8       67.25       67.39      2.23 o
   2 -10   8       12.25       10.24      1.09 o
   3 -10   8       14.95       16.20      1.35 o
   4 -10   8       23.23       21.23      1.73 o
   5 -10   8        0.79        0.91      1.29 o
   6 -10   8       25.61       23.77      1.73 o
   7 -10   8        3.52        6.36      1.24 o
  -7  -9   8        2.85        0.52      1.29 o
  -6  -9   8        7.70        6.75      0.94 o
  -5  -9   8       44.55       53.74      1.93 o
  -4  -9   8        5.56        4.45      0.81 o
  -3  -9   8        5.84        6.09      1.18 o
  -2  -9   8        8.31        8.85      0.99 o
  -1  -9   8       94.67       84.93      2.49 o
   0  -9   8      198.72      187.74      4.19 o
   1  -9   8       65.23       64.94      2.18 o
   2  -9   8       16.08       15.40      1.17 o
   3  -9   8       26.01       27.99      2.46 o
   4  -9   8       43.04       42.96      1.85 o
   5  -9   8        1.59        0.97      0.66 o
   6  -9   8        0.58        0.14      0.99 o
   7  -9   8       12.74       10.02      1.36 o
   8  -9   8        0.11       -0.35      1.03 o
  -7  -8   8      147.54      158.52      4.38 o
  -6  -8   8       14.27       13.87      1.05 o
  -5  -8   8       98.62      104.95      2.88 o
  -4  -8   8       64.78       64.41      1.98 o
  -3  -8   8       22.85       21.64      1.17 o
  -2  -8   8      345.43      354.78      6.80 o
  -1  -8   8       59.58       61.75      2.08 o
   0  -8   8       12.39       11.72      0.99 o
   1  -8   8      149.82      151.05      3.55 o
   2  -8   8      252.23      239.46      4.94 o
   3  -8   8        5.34        5.96      0.79 o
   4  -8   8        0.01       -0.33      0.64 o
   5  -8   8        1.16        1.89      0.68 o
   6  -8   8       16.88       17.39      1.14 o
   7  -8   8        0.21        1.83      1.16 o
   8  -8   8        0.87       -1.37      0.91 o
   9  -8   8       15.89       15.70      1.64 o
  -8  -7   8       55.74       65.81      3.61 o
  -7  -7   8        0.64        1.92      0.71 o
  -6  -7   8       78.36       84.22      2.32 o
  -5  -7   8      257.19      260.11      5.06 o
  -4  -7   8        8.45        7.55      0.81 o
  -3  -7   8      124.16      115.38      2.77 o
  -2  -7   8       14.71       15.06      1.04 o
  -1  -7   8      413.29      388.15      6.19 o
   0  -7   8      102.84       97.67      2.57 o
   1  -7   8       25.81       25.99      1.29 o
   2  -7   8      149.78      146.85      3.51 o
   3  -7   8      177.09      160.81      3.62 o
   4  -7   8      347.98      320.97      6.14 o
   5  -7   8        6.63        4.86      0.92 o
   6  -7   8        0.91        0.59      0.64 o
   7  -7   8       36.19       41.87      1.55 o
   8  -7   8       52.07       47.94      2.28 o
   9  -7   8       14.71       15.11      1.46 o
  -9  -6   8        4.62        8.69      1.14 o
  -8  -6   8       74.48       80.80      1.92 o
  -7  -6   8       49.92       40.58      1.16 o
  -6  -6   8        0.56        1.09      0.74 o
  -5  -6   8       66.19       71.61      2.02 o
  -4  -6   8       10.65       11.14      0.81 o
  -3  -6   8       89.48       84.26      4.18 o
  -2  -6   8      218.02      206.05      3.61 o
  -1  -6   8       27.33       26.63      1.05 o
   0  -6   8       11.03        9.12      0.63 o
   1  -6   8        0.00        0.68      0.56 o
   2  -6   8       47.65       49.71      1.68 o
   3  -6   8        5.58        7.79      0.79 o
   4  -6   8      616.29      618.22     10.73 o
   5  -6   8      126.86      129.60      3.03 o
   6  -6   8       26.21       20.17      1.14 o
   7  -6   8       78.12       78.12      4.16 o
   8  -6   8        5.62        5.34      1.44 o
   9  -6   8       47.34       53.44      2.46 o
  10  -6   8       70.50       72.29      2.92 o
  -9  -5   8        0.40        0.02      0.47 o
  -8  -5   8       42.31       43.65      1.23 o
  -7  -5   8      298.68      311.01      4.09 o
  -6  -5   8       96.99       95.81      1.67 o
  -5  -5   8      610.62      625.05      7.36 o
  -4  -5   8      243.49      237.58      2.95 o
  -3  -5   8      483.13      483.69      6.77 o
  -2  -5   8      435.07      431.77      6.10 o
  -1  -5   8       60.62       64.14      1.90 o
   0  -5   8       69.44       60.76      1.98 o
   1  -5   8      116.58      119.46      2.76 o
   2  -5   8       73.97       77.07      2.12 o
   3  -5   8      178.24      170.67      3.66 o
   4  -5   8        6.99        4.35      0.64 o
   5  -5   8        5.54        6.69      0.75 o
   6  -5   8        8.35        9.34      0.87 o
   7  -5   8        1.22        2.17      0.71 o
   8  -5   8      203.74      229.94      5.33 o
   9  -5   8       15.48       10.63      0.80 o
  10  -5   8        0.13        1.81      1.29 o
 -10  -4   8       23.68       21.32      1.29 o
  -9  -4   8       11.04       10.82      0.73 o
  -8  -4   8       13.34       16.11      0.75 o
  -7  -4   8       39.09       40.96      1.05 o
  -6  -4   8      296.42      288.06      3.77 o
  -5  -4   8      194.08      190.47      2.82 o
  -4  -4   8      167.63      147.59      2.25 o
  -3  -4   8        1.26        1.27      0.46 o
  -2  -4   8       62.47       66.56      1.42 o
  -1  -4   8       51.48       53.65      1.49 o
   0  -4   8      146.54      151.62      3.70 o
   1  -4   8      146.97      145.33      2.89 o
   2  -4   8       28.27       35.10      1.32 o
   3  -4   8        9.78        8.04      0.74 o
   4  -4   8      207.15      219.80      4.41 o
   5  -4   8       25.26       28.29      1.32 o
   6  -4   8       45.63       48.06      1.63 o
   7  -4   8        6.13        5.35      0.75 o
   8  -4   8      335.80      326.53      6.16 o
   9  -4   8       80.43       94.74      2.46 o
  10  -4   8        4.69        3.61      1.55 o
 -10  -3   8       54.35       44.53      1.78 o
  -9  -3   8        3.11        3.12      0.59 o
  -8  -3   8       53.91       47.22      1.32 o
  -7  -3   8      242.78      233.34      3.20 o
  -6  -3   8      237.43      225.03      3.06 o
  -5  -3   8      540.26      504.08      7.19 o
  -4  -3   8      271.12      270.79      3.58 o
  -3  -3   8      110.18      105.13      1.86 o
  -2  -3   8       41.75       45.28      1.10 o
  -1  -3   8       21.37       20.87      0.66 o
   0  -3   8       33.22       37.84      0.84 o
   1  -3   8      732.74      778.93      9.40 o
   2  -3   8        0.84        2.34      0.32 o
   3  -3   8       94.80       97.90      1.75 o
   4  -3   8      250.42      263.31      4.14 o
   5  -3   8        9.90        9.53      0.89 o
   6  -3   8      118.91      111.32      2.21 o
   7  -3   8       64.32       56.15      1.83 o
   8  -3   8        0.19        1.58      0.71 o
   9  -3   8       80.88       81.90      2.72 o
  10  -3   8       16.06       16.26      2.06 o
 -10  -2   8       62.19       65.99      2.08 o
  -9  -2   8       49.97       44.09      1.29 o
  -8  -2   8      651.52      601.82      8.01 o
  -7  -2   8       95.64       94.53      1.68 o
  -6  -2   8       40.15       43.80      1.09 o
  -5  -2   8      145.58      169.39      2.62 o
  -4  -2   8        1.63        2.97      0.44 o
  -3  -2   8        0.60        1.01      0.38 o
  -2  -2   8      200.70      193.52      2.94 o
  -1  -2   8        1.83        1.19      0.29 o
   0  -2   8       24.26       20.57      0.64 o
   1  -2   8       59.79       64.24      1.19 o
   2  -2   8      158.44      145.92      3.45 o
   3  -2   8      167.11      164.10      2.62 o
   4  -2   8       41.98       40.07      1.12 o
   5  -2   8      313.38      298.83      4.74 o
   6  -2   8       29.82       24.42      0.99 o
   7  -2   8       11.62       15.53      0.86 o
   8  -2   8       55.50       63.07      1.88 o
   9  -2   8        1.25        0.69      0.81 o
  10  -2   8       57.04       63.27      2.46 o
 -11  -1   8        0.03        0.53      0.79 o
 -10  -1   8       28.65       30.72      1.19 o
  -9  -1   8        4.81        6.18      0.67 o
  -8  -1   8       59.72       58.17      1.59 o
  -7  -1   8      282.13      299.23      4.85 o
  -6  -1   8        8.20        7.73      0.67 o
  -5  -1   8      154.17      159.59      2.50 o
  -4  -1   8       98.89      102.66      1.85 o
  -3  -1   8        5.01        3.84      0.41 o
  -2  -1   8       16.28       12.54      0.57 o
  -1  -1   8      300.13      320.54      4.97 o
   0  -1   8      429.51      443.24      5.59 o
   1  -1   8       41.21       38.03      0.89 o
   2  -1   8      186.94      197.61      2.78 o
   3  -1   8      157.56      165.69      3.32 o
   4  -1   8       42.20       37.83      1.20 o
   5  -1   8       66.50       62.53      1.50 o
   6  -1   8       65.24       72.87      2.68 o
   7  -1   8       31.64       33.73      1.34 o
   8  -1   8      107.35       98.64      2.48 o
   9  -1   8        0.55       -1.35      0.90 o
  10  -1   8        0.10       -0.77      0.81 o
 -11   0   8        6.54        3.69      1.18 o
 -10   0   8       11.47        8.68      1.06 o
  -9   0   8        0.24       -0.19      0.51 o
  -8   0   8        2.38        1.52      0.53 o
  -7   0   8      129.61      122.40      2.47 o
  -6   0   8       26.88       21.87      1.06 o
  -5   0   8      108.19      101.51      1.98 o
  -4   0   8        5.01        4.47      0.44 o
  -3   0   8      301.09      313.84      4.45 o
  -2   0   8       25.60       26.58      0.79 o
  -1   0   8      108.34      116.45      1.85 o
   0   0   8        0.69        0.65      0.28 o
   1   0   8       11.39        7.92      0.46 o
   2   0   8        5.33        6.68      0.46 o
   3   0   8       12.78       13.27      0.67 o
   4   0   8      303.81      303.19      4.72 o
   5   0   8      263.36      262.53      4.55 o
   6   0   8      126.40      117.37      2.31 o
   7   0   8       55.83       60.05      2.17 o
   8   0   8       23.13       21.08      1.14 o
   9   0   8        8.18       12.67      1.28 o
  10   0   8        3.14        5.16      1.55 o
 -11   1   8       11.80        8.35      1.24 o
 -10   1   8        0.44        1.71      0.59 o
  -9   1   8       62.62       62.31      1.60 o
  -8   1   8       49.25       58.71      1.56 o
  -7   1   8      257.23      232.07      3.96 o
  -6   1   8      265.94      246.39      4.91 o
  -5   1   8       41.85       43.76      1.55 o
  -4   1   8      143.41      141.44      2.36 o
  -3   1   8        3.39        3.93      0.43 o
  -2   1   8        0.85       -0.38      0.35 o
  -1   1   8        0.43        0.15      0.26 o
   0   1   8      101.51      100.06      1.67 o
   1   1   8      116.68      118.65      1.91 o
   2   1   8       70.50       63.03      1.31 o
   3   1   8        3.42        5.04      0.49 o
   4   1   8       10.86       12.07      0.70 o
   5   1   8      237.97      229.48      3.79 o
   6   1   8       41.86       45.27      1.57 o
   7   1   8        0.75        1.03      0.60 o
   8   1   8        0.28        1.14      0.64 o
   9   1   8       33.26       41.03      2.84 o
  10   1   8        0.00       -0.52      1.03 o
 -11   2   8        2.96        2.84      1.09 o
 -10   2   8        2.75        3.37      0.73 o
  -9   2   8       14.62       12.17      0.75 o
  -8   2   8       28.74       26.70      1.56 o
  -7   2   8       53.66       50.59      1.71 o
  -6   2   8        1.80        0.52      0.61 o
  -5   2   8        2.63        2.54      0.64 o
  -4   2   8       21.70       24.04      1.09 o
  -3   2   8        4.84        3.01      0.35 o
  -2   2   8      327.50      333.01      4.66 o
  -1   2   8      732.33      781.94     10.19 o
   0   2   8       97.50       97.71      1.69 o
   1   2   8       97.04      103.11      1.78 o
   2   2   8        0.04        0.15      0.35 o
   3   2   8       54.58       63.43      1.47 o
   4   2   8        1.23        1.22      0.49 o
   5   2   8      346.97      356.82      6.45 o
   6   2   8      111.68       92.44      2.36 o
   7   2   8       38.91       38.22      1.91 o
   8   2   8       28.64       36.13      2.58 o
   9   2   8       77.12       86.21      4.13 o
 -10   3   8        4.30        4.45      1.05 o
  -9   3   8       27.79       25.74      1.10 o
  -8   3   8       17.81       22.53      0.98 o
  -7   3   8       43.85       30.09      1.11 o
  -6   3   8       82.64       72.70      2.15 o
  -5   3   8        1.66        1.97      0.66 o
  -4   3   8      316.28      305.39      5.78 o
  -3   3   8      522.93      514.33      7.48 o
  -2   3   8      303.29      291.32      4.22 o
  -1   3   8        3.43        4.43      0.48 o
   0   3   8        6.10        3.78      0.44 o
   1   3   8      168.85      159.56      2.79 o
   2   3   8        6.02        6.12      0.63 o
   3   3   8      448.94      436.96      6.50 o
   4   3   8      243.87      247.79      5.95 o
   5   3   8        5.22        5.44      0.81 o
   6   3   8        8.80        6.84      0.99 o
   7   3   8       10.90       12.14      1.55 o
   8   3   8        7.95       12.64      1.81 o
   9   3   8        0.69        1.03      1.29 o
 -10   4   8        0.31        0.00      0.86 o
  -9   4   8       13.75       15.14      1.44 o
  -8   4   8       13.55       13.34      0.83 o
  -7   4   8      231.07      199.96      6.13 o
  -6   4   8      233.27      209.72      4.42 o
  -5   4   8       29.56       32.05      2.08 o
  -4   4   8      101.14      104.70      2.37 o
  -3   4   8      281.35      265.04      4.95 o
  -2   4   8      513.10      502.23      7.09 o
  -1   4   8      195.60      214.04      3.46 o
   0   4   8       12.73       10.17      0.73 o
   1   4   8        5.48        4.73      0.66 o
   2   4   8      232.20      218.73      4.29 o
   3   4   8        0.84        0.42      0.48 o
   4   4   8       69.71       60.38      2.29 o
   5   4   8      174.59      183.41      4.90 o
   6   4   8        4.42       10.46      1.68 o
   7   4   8       13.91        7.97      1.18 o
   8   4   8       18.00       24.77      2.32 o
 -10   5   8        0.71        1.64      0.99 o
  -9   5   8        0.21        0.17      0.57 o
  -8   5   8        3.21        4.91      0.58 o
  -7   5   8       18.58       29.43      1.55 o
  -6   5   8      269.87      236.49      4.99 o
  -5   5   8      273.50      279.40      5.58 o
  -4   5   8      171.25      175.92      3.40 o
  -3   5   8        0.01        0.06      0.60 o
  -2   5   8      156.33      164.18      3.20 o
  -1   5   8     1190.27     1122.38     14.77 o
   0   5   8        8.84       10.38      0.80 o
   1   5   8       57.30       46.37      1.38 o
   2   5   8       23.80       18.28      0.91 o
   3   5   8       92.95       80.15      2.72 o
   4   5   8       93.62       77.70      2.72 o
   5   5   8       39.23       31.98      1.80 o
   6   5   8        4.89        4.37      1.05 o
   7   5   8        2.83        0.00      1.03 o
   8   5   8       15.44       17.29      2.06 o
  -9   6   8        0.20        0.91      0.46 o
  -8   6   8       21.95       25.76      1.12 o
  -7   6   8       32.06       24.57      2.05 o
  -6   6   8      250.63      266.05      8.03 o
  -5   6   8       39.37       42.88      1.81 o
  -4   6   8      321.33      304.22      5.99 o
  -3   6   8        2.09        1.08      0.69 o
  -2   6   8      117.96      114.06      3.41 o
  -1   6   8      289.97      294.05      4.63 o
   0   6   8       49.58       49.42      1.48 o
   1   6   8        3.55        5.30      0.63 o
   2   6   8       61.81       63.40      2.04 o
   3   6   8      102.90       94.54      2.56 o
   4   6   8        4.40        8.04      0.89 o
   5   6   8        2.26        1.39      0.86 o
   6   6   8        1.94       -0.83      0.90 o
   7   6   8        0.03        0.00      1.29 o
  -8   7   8        0.51        1.57      0.99 o
  -7   7   8       53.20       53.73      2.10 o
  -6   7   8        4.26        2.49      0.87 o
  -5   7   8       88.94       80.37      2.43 o
  -4   7   8      131.13      130.12      3.28 o
  -3   7   8       67.22       66.58      2.25 o
  -2   7   8      222.16      246.60      4.88 o
  -1   7   8        3.77        2.85      0.79 o
   0   7   8        0.99        2.00      0.56 o
   1   7   8      117.78      121.29      3.76 o
   2   7   8        4.31        4.36      0.69 o
   3   7   8        2.32       -0.81      0.54 o
   4   7   8        6.93        6.62      0.93 o
   5   7   8        2.18        0.22      0.71 o
   6   7   8       35.13       36.44      1.98 o
  -8   8   8        4.48        3.53      1.18 o
  -7   8   8       55.06       58.66      2.54 o
  -6   8   8        6.19        4.29      0.97 o
  -5   8   8       38.40       45.49      1.92 o
  -4   8   8       14.75       16.50      2.13 o
  -3   8   8        4.91        3.12      1.16 o
  -2   8   8       71.45       75.83      2.26 o
  -1   8   8      250.33      247.56      4.94 o
   0   8   8        4.88        4.55      1.09 o
   1   8   8       17.90       15.56      1.09 o
   2   8   8        5.05        4.47      0.83 o
   3   8   8       25.38       22.56      1.32 o
   4   8   8        4.59        1.29      0.91 o
   5   8   8        0.81        2.58      1.09 o
  -6   9   8        0.09        0.38      0.99 o
  -5   9   8        0.00       -0.93      0.74 o
  -4   9   8        3.59        1.20      1.03 o
  -3   9   8        0.00       -0.39      0.73 o
  -2   9   8       41.58       45.76      2.09 o
  -1   9   8       23.72       22.45      1.81 o
   0   9   8       28.02       28.57      1.91 o
   1   9   8       17.44       14.36      1.43 o
   2   9   8        1.95        1.93      0.79 o
   3   9   8        8.81        6.31      1.18 o
  -4  10   8        8.70        7.38      1.18 o
  -3  10   8        8.97        8.12      1.18 o
  -2  10   8        7.20        4.90      1.55 o
  -1  10   8        2.74        7.23      1.81 o
   0  10   8       41.14       55.80      2.60 o
   1  10   8        3.11        8.77      1.55 o
  -3 -11   9       46.60       45.46      2.35 o
  -2 -11   9       32.49       39.71      2.28 o
  -1 -11   9       55.16       49.85      2.24 o
   0 -11   9        3.28        1.78      0.91 o
   1 -11   9        3.04        3.49      1.18 o
   2 -11   9       15.52       14.23      1.54 o
   3 -11   9        0.79       -0.80      0.90 o
   4 -11   9       22.12       19.16      2.06 o
  -4 -10   9       14.50       12.84      1.94 o
  -3 -10   9       10.69       11.85      1.43 o
  -2 -10   9        9.04        7.33      1.24 o
  -1 -10   9        6.75        5.34      0.99 o
   0 -10   9       12.60       13.92      1.29 o
   1 -10   9        0.54        0.29      0.79 o
   2 -10   9       28.78       29.27      1.63 o
   3 -10   9       32.81       33.92      2.09 o
   4 -10   9        2.16        1.89      1.05 o
   5 -10   9       11.04       10.30      1.94 o
   6 -10   9        0.63       -0.68      1.03 o
  -6  -9   9        0.53       -0.54      0.68 o
  -5  -9   9        1.92        1.24      0.74 o
  -4  -9   9        0.18       -0.95      0.81 o
  -3  -9   9        2.66        1.39      1.16 o
  -2  -9   9       15.75       14.89      1.56 o
  -1  -9   9        1.94        0.58      0.71 o
   0  -9   9       10.70       12.96      1.47 o
   1  -9   9       66.68       71.67      2.37 o
   2  -9   9       49.18       48.09      1.87 o
   3  -9   9       28.04       23.77      1.39 o
   4  -9   9       12.94       17.02      1.64 o
   5  -9   9       63.54       58.52      2.64 o
   6  -9   9        8.44        9.13      1.36 o
   7  -9   9        0.13       -0.82      0.99 o
  -7  -8   9      272.44      304.13     17.69 o
  -6  -8   9       85.56       84.67      3.35 o
  -5  -8   9        8.94        9.94      1.19 o
  -4  -8   9       27.59       29.91      1.42 o
  -3  -8   9       24.29       22.82      2.19 o
  -2  -8   9      175.28      170.81      4.04 o
  -1  -8   9      288.44      268.02      5.52 o
   0  -8   9       44.25       43.34      1.82 o
   1  -8   9      188.12      172.65      4.60 o
   2  -8   9       52.00       48.30      1.88 o
   3  -8   9       44.20       46.72      2.56 o
   4  -8   9       92.87       80.95      2.43 o
   5  -8   9       22.50       22.83      1.32 o
   6  -8   9        5.04        7.80      1.55 o
   7  -8   9        0.37        0.52      1.09 o
   8  -8   9       24.07       27.30      1.91 o
  -8  -7   9        1.83        3.12      1.05 o
  -7  -7   9       57.12       64.68      2.21 o
  -6  -7   9       15.83       16.87      1.12 o
  -5  -7   9       68.06       70.04      2.11 o
  -4  -7   9       12.32       12.45      1.17 o
  -3  -7   9        2.19        0.58      0.49 o
  -2  -7   9       14.27       16.42      1.86 o
  -1  -7   9       63.64       62.42      2.49 o
   0  -7   9      437.20      420.36      7.79 o
   1  -7   9      272.72      268.38      5.43 o
   2  -7   9       86.64       88.82      2.52 o
   3  -7   9      122.75      124.77      3.12 o
   4  -7   9      100.81       98.93      2.67 o
   5  -7   9       77.60       70.02      3.67 o
   6  -7   9        3.54        3.44      1.01 o
   7  -7   9        3.59        3.51      1.18 o
   8  -7   9        6.63        8.64      1.46 o
  -8  -6   9        1.73        2.32      1.42 o
  -7  -6   9        1.56        1.90      0.66 o
  -6  -6   9        5.96        8.77      0.94 o
  -5  -6   9        5.28        5.44      0.79 o
  -4  -6   9       13.79       10.75      0.87 o
  -3  -6   9      101.92      107.83      2.66 o
  -2  -6   9       78.35       76.10      1.88 o
  -1  -6   9       40.59       45.12      3.28 o
   0  -6   9        7.89        7.91      0.87 o
   1  -6   9        2.79        3.68      0.71 o
   2  -6   9      103.23      110.11      2.76 o
   3  -6   9      297.71      287.97      5.69 o
   4  -6   9        3.26        3.45      0.79 o
   5  -6   9      372.59      359.14      6.78 o
   6  -6   9        0.01        0.68      0.66 o
   7  -6   9       65.77       61.75      2.97 o
   8  -6   9        3.24        2.19      1.09 o
   9  -6   9       13.12       12.88      1.54 o
  -9  -5   9       14.16       12.87      1.02 o
  -8  -5   9        3.22        1.70      0.51 o
  -7  -5   9      220.69      240.08      3.54 o
  -6  -5   9       27.12       32.88      1.42 o
  -5  -5   9       22.28       16.60      1.62 o
  -4  -5   9      247.79      250.69      4.81 o
  -3  -5   9        6.24        6.06      0.65 o
  -2  -5   9      634.57      611.65      9.20 o
  -1  -5   9        8.19        8.80      0.83 o
   0  -5   9        1.22        2.82      0.68 o
   1  -5   9        6.61        8.62      0.89 o
   2  -5   9        0.04       -0.56      0.72 o
   3  -5   9       11.53       11.92      0.94 o
   4  -5   9       95.54       95.86      2.52 o
   5  -5   9       30.99       26.01      1.32 o
   6  -5   9       26.46       25.43      1.29 o
   7  -5   9        0.03        0.81      0.71 o
   8  -5   9      119.24      128.49      3.92 o
   9  -5   9       12.94       17.70      1.64 o
  -9  -4   9       40.68       34.40      1.43 o
  -8  -4   9       10.80       10.13      0.73 o
  -7  -4   9       29.23       26.97      0.93 o
  -6  -4   9       24.37       28.83      1.23 o
  -5  -4   9       26.38       22.24      0.89 o
  -4  -4   9       97.92      108.60      2.02 o
  -3  -4   9      325.91      320.21      5.18 o
  -2  -4   9        9.57        7.59      1.42 o
  -1  -4   9       97.93       94.78      2.46 o
   0  -4   9       41.25       43.27      1.58 o
   1  -4   9      120.05      118.57      3.58 o
   2  -4   9       90.75       94.12      2.42 o
   3  -4   9        4.55        5.54      0.74 o
   4  -4   9      169.93      182.18      3.91 o
   5  -4   9       19.01       16.86      1.09 o
   6  -4   9       59.51       63.50      2.03 o
   7  -4   9       49.62       64.31      2.03 o
   8  -4   9      124.08      121.46      3.83 o
   9  -4   9       25.20       26.84      2.58 o
 -10  -3   9       38.79       34.00      1.71 o
  -9  -3   9       91.62       90.24      2.27 o
  -8  -3   9       27.31       28.50      1.09 o
  -7  -3   9       24.67       23.30      1.10 o
  -6  -3   9        5.46        5.10      0.55 o
  -5  -3   9      166.61      152.35      2.68 o
  -4  -3   9       47.98       42.04      1.05 o
  -3  -3   9      150.07      161.49      2.93 o
  -2  -3   9      184.03      183.09      2.86 o
  -1  -3   9        6.93        6.03      0.67 o
   0  -3   9      535.14      543.14      9.50 o
   1  -3   9        8.11        8.88      1.30 o
   2  -3   9        0.86        2.30      0.64 o
   3  -3   9       25.64       23.79      1.17 o
   4  -3   9       60.94       58.23      1.91 o
   5  -3   9      101.67       98.22      3.19 o
   6  -3   9      464.35      454.24      8.21 o
   7  -3   9       47.40       47.07      1.73 o
   8  -3   9       20.24       17.55      2.06 o
   9  -3   9        2.84        4.64      1.55 o
 -10  -2   9        4.73        6.74      1.18 o
  -9  -2   9      312.81      304.47      6.14 o
  -8  -2   9        2.33        3.09      0.62 o
  -7  -2   9       20.37       23.96      1.81 o
  -6  -2   9        4.74        4.13      0.51 o
  -5  -2   9       46.31       45.40      1.97 o
  -4  -2   9       46.36       47.23      1.18 o
  -3  -2   9        2.71        3.10      0.43 o
  -2  -2   9       45.00       52.83      1.49 o
  -1  -2   9      291.02      287.18      4.12 o
   0  -2   9        5.00        6.59      0.53 o
   1  -2   9        2.90        1.55      0.39 o
   2  -2   9        3.55        5.05      0.51 o
   3  -2   9        4.44        4.87      0.82 o
   4  -2   9        4.44        6.97      0.63 o
   5  -2   9      153.86      156.85      2.98 o
   6  -2   9      138.41      116.68      2.88 o
   7  -2   9        0.62        0.53      0.64 o
   8  -2   9        0.58        0.77      1.29 o
   9  -2   9       22.25       17.29      2.06 o
  10  -2   9       31.20       28.64      2.58 o
 -10  -1   9        2.23        2.99      1.42 o
  -9  -1   9      121.48      109.60      2.42 o
  -8  -1   9       17.76       15.95      0.89 o
  -7  -1   9        3.43        3.71      0.62 o
  -6  -1   9        1.43        0.63      0.59 o
  -5  -1   9       34.62       36.99      1.14 o
  -4  -1   9       38.90       35.17      1.07 o
  -3  -1   9        1.47        1.72      0.43 o
  -2  -1   9        6.03        5.17      0.54 o
  -1  -1   9       53.93       55.69      1.24 o
   0  -1   9        5.06        4.62      0.47 o
   1  -1   9       10.88       11.54      0.66 o
   2  -1   9        1.01        0.89      0.37 o
   3  -1   9       12.65       13.25      0.69 o
   4  -1   9       39.33       34.49      1.42 o
   5  -1   9      384.68      382.80      5.86 o
   6  -1   9        2.25        3.10      0.60 o
   7  -1   9       83.67       81.35      2.23 o
   8  -1   9       10.31       10.89      1.81 o
   9  -1   9       27.19       29.11      1.73 o
 -10   0   9       12.78       19.47      1.61 o
  -9   0   9        2.40        2.50      0.65 o
  -8   0   9        1.14        2.63      0.61 o
  -7   0   9       31.80       26.64      1.06 o
  -6   0   9       62.23       58.42      1.78 o
  -5   0   9       27.62       32.14      1.40 o
  -4   0   9      357.15      362.83      5.54 o
  -3   0   9       91.77       89.54      1.76 o
  -2   0   9      144.14      135.77      2.94 o
  -1   0   9        0.27       -0.08      0.38 o
   0   0   9       41.00       39.04      1.01 o
   1   0   9      115.99      112.26      2.14 o
   2   0   9      156.28      149.19      3.21 o
   3   0   9      280.76      287.41      4.58 o
   4   0   9      110.06       99.74      2.06 o
   5   0   9       39.40       38.89      1.25 o
   6   0   9       81.52       85.79      2.26 o
   7   0   9       39.87       37.58      1.43 o
   8   0   9        1.36        1.78      0.81 o
   9   0   9       27.33       35.67      1.91 o
 -10   1   9        0.39       -0.39      0.91 o
  -9   1   9        7.93        6.59      0.74 o
  -8   1   9       28.78       27.99      1.12 o
  -7   1   9       16.22       11.97      0.77 o
  -6   1   9      278.03      242.27      5.18 o
  -5   1   9      231.01      205.15      5.34 o
  -4   1   9       25.78       20.11      1.36 o
  -3   1   9      131.04      128.92      2.22 o
  -2   1   9        1.94        1.33      0.43 o
  -1   1   9      434.77      427.04      6.84 o
   0   1   9       32.13       34.41      1.11 o
   1   1   9       21.89       22.29      1.19 o
   2   1   9      299.04      300.55      4.73 o
   3   1   9       43.01       35.18      1.13 o
   4   1   9        7.08        5.65      0.63 o
   5   1   9       25.81       17.53      1.02 o
   6   1   9        2.49        0.74      0.64 o
   7   1   9       27.20       32.97      1.47 o
   8   1   9        0.00        1.16      1.16 o
   9   1   9        2.14        2.32      1.29 o
 -10   2   9       10.81       11.68      2.19 o
  -9   2   9        0.13        1.52      0.55 o
  -8   2   9       15.03       11.19      0.83 o
  -7   2   9       48.23       49.71      1.53 o
  -6   2   9      138.26      120.01      3.05 o
  -5   2   9      598.79      542.30      9.68 o
  -4   2   9       36.21       37.54      1.47 o
  -3   2   9        3.05        2.54      0.60 o
  -2   2   9       65.67       72.06      1.55 o
  -1   2   9        6.90        9.22      0.89 o
   0   2   9     1081.16     1117.21     15.54 o
   1   2   9       13.85       11.65      0.72 o
   2   2   9       20.42       22.78      0.94 o
   3   2   9        7.62        9.45      0.70 o
   4   2   9      214.75      208.17      3.56 o
   5   2   9      193.12      191.99      3.93 o
   6   2   9        7.10        4.29      0.71 o
   7   2   9        0.10        0.26      1.03 o
   8   2   9        0.48       -0.77      1.03 o
   9   2   9       30.78       40.77      2.84 o
 -10   3   9        5.98        7.65      1.81 o
  -9   3   9       20.01       25.16      1.31 o
  -8   3   9       83.71       79.02      1.91 o
  -7   3   9       16.40       10.84      1.02 o
  -6   3   9       37.78       34.48      1.49 o
  -5   3   9       12.76       14.22      1.09 o
  -4   3   9      498.75      489.94      8.97 o
  -3   3   9      319.13      298.49      5.78 o
  -2   3   9        2.77        3.60      1.05 o
  -1   3   9      130.67      141.87      2.45 o
   0   3   9      170.38      169.31      2.99 o
   1   3   9      477.48      455.24      6.81 o
   2   3   9      486.13      454.48      9.81 o
   3   3   9      193.27      170.50      3.08 o
   4   3   9        0.21       -0.84      0.56 o
   5   3   9        5.63        4.21      0.86 o
   6   3   9       17.96       21.30      1.94 o
   7   3   9        4.63        0.77      1.03 o
   8   3   9        2.24        4.64      1.29 o
  -9   4   9        4.78        3.46      1.05 o
  -8   4   9        6.21        7.86      1.04 o
  -7   4   9       45.33       37.49      1.65 o
  -6   4   9       27.44       19.36      1.82 o
  -5   4   9       12.53       11.72      1.05 o
  -4   4   9       21.47       14.85      1.07 o
  -3   4   9      259.14      230.41     16.93 o
  -2   4   9      988.12      959.85     16.14 o
  -1   4   9       97.47      105.15      2.68 o
   0   4   9       35.37       30.06      2.40 o
   1   4   9      317.48      321.91      6.40 o
   2   4   9      302.12      310.69      7.47 o
   3   4   9      318.89      296.04      7.14 o
   4   4   9       17.02       23.77      1.48 o
   5   4   9        0.17        0.43      0.81 o
   6   4   9        2.93        5.03      1.29 o
   7   4   9        4.41        4.90      1.55 o
   8   4   9        6.68       14.97      2.06 o
  -9   5   9        8.79       13.54      1.55 o
  -8   5   9        1.03        2.08      0.78 o
  -7   5   9       27.12       28.32      1.58 o
  -6   5   9      101.38      103.94      2.83 o
  -5   5   9       87.86       81.19      2.45 o
  -4   5   9        6.73        9.19      1.02 o
  -3   5   9       49.58       46.52      1.71 o
  -2   5   9       74.85       77.99      2.16 o
  -1   5   9      286.12      251.10      4.84 o
   0   5   9      331.26      313.43      5.74 o
   1   5   9        4.95        5.06      0.81 o
   2   5   9       78.81       80.42      2.85 o
   3   5   9       79.01       70.45      2.84 o
   4   5   9        1.27        0.86      0.81 o
   5   5   9        1.53       -0.14      0.81 o
   6   5   9       38.97       48.00      2.84 o
   7   5   9        0.45       -1.55      1.03 o
  -8   6   9       12.76       16.92      1.43 o
  -7   6   9      142.93      145.91      3.66 o
  -6   6   9        2.72        4.93      1.15 o
  -5   6   9       15.95       14.87      2.15 o
  -4   6   9       56.35       57.31      2.10 o
  -3   6   9       17.03       17.23      1.20 o
  -2   6   9       22.80       18.58      1.17 o
  -1   6   9       10.01       11.63      1.28 o
   0   6   9        1.11        0.02      0.98 o
   1   6   9        8.13        3.97      0.83 o
   2   6   9        6.28        4.57      0.87 o
   3   6   9        5.43        6.68      1.05 o
   4   6   9        6.79        6.12      1.05 o
   5   6   9       21.77       14.34      1.43 o
   6   6   9        1.17        2.58      1.29 o
  -7   7   9        6.49        6.67      1.18 o
  -6   7   9       25.54       23.81      1.43 o
  -5   7   9       80.94       87.33      2.63 o
  -4   7   9       20.38       18.18      1.36 o
  -3   7   9       10.10       15.64      5.03 o
  -2   7   9       70.90       80.04      2.35 o
  -1   7   9        0.77        1.44      1.19 o
   0   7   9       15.19       12.16      1.28 o
   1   7   9       76.22       70.81      2.17 o
   2   7   9       62.60       57.68      1.93 o
   3   7   9        1.38        2.34      0.67 o
   4   7   9       26.60       27.48      1.51 o
   5   7   9       18.40       18.10      1.81 o
  -6   8   9       22.33       21.96      1.61 o
  -5   8   9        0.35        0.65      0.91 o
  -4   8   9        2.69        1.68      1.16 o
  -3   8   9        5.98        9.49      1.18 o
  -2   8   9       67.08       72.90      2.26 o
  -1   8   9       26.46       21.17      1.27 o
   0   8   9        0.40        2.02      0.99 o
   1   8   9        1.14        0.90      0.91 o
   2   8   9       14.36       15.35      1.17 o
   3   8   9        8.09        7.08      1.18 o
   4   8   9        0.01        0.00      0.91 o
  -4   9   9        9.67        9.21      1.28 o
  -3   9   9       11.99        8.98      1.18 o
  -2   9   9        9.71       12.18      2.45 o
  -1   9   9        0.01       -0.90      0.91 o
   0   9   9       26.59       28.41      1.91 o
   1   9   9       80.11       77.95      3.87 o
   0 -11  10       29.03       24.43      1.91 o
   1 -11  10       21.50       22.70      1.91 o
   2 -11  10        2.48        3.91      1.24 o
  -3 -10  10       10.84       15.34      1.61 o
  -2 -10  10        0.04       -0.42      0.90 o
  -1 -10  10        0.03       -1.09      0.74 o
   0 -10  10       96.98       96.17      3.43 o
   1 -10  10       37.99       34.83      2.09 o
   2 -10  10       17.63       15.52      1.54 o
   3 -10  10       57.09       57.81      3.87 o
   4 -10  10        5.18        3.26      1.18 o
   5 -10  10       25.35       24.33      2.19 o
  -5  -9  10       38.42       44.93      1.91 o
  -4  -9  10       19.37       20.46      1.73 o
  -3  -9  10       13.64       16.98      1.54 o
  -2  -9  10        7.51        5.83      1.24 o
  -1  -9  10        0.82        1.79      0.87 o
   0  -9  10      127.11      134.92      3.55 o
   1  -9  10       62.08       73.17      2.46 o
   2  -9  10       17.61       14.07      1.24 o
   3  -9  10       70.06       71.97      3.01 o
   4  -9  10      111.47      116.97      3.92 o
   5  -9  10       59.09       63.27      3.01 o
   6  -9  10       16.25       15.71      1.73 o
  -6  -8  10      212.48      226.07      6.54 o
  -5  -8  10       49.63       52.71      2.02 o
  -4  -8  10        0.49        1.83      0.99 o
  -3  -8  10        3.40        2.53      0.99 o
  -2  -8  10       16.49       18.35      1.59 o
  -1  -8  10       40.00       33.72      1.63 o
   0  -8  10      123.28      123.74      3.26 o
   1  -8  10        0.74       -0.26      0.79 o
   2  -8  10       53.51       54.18      2.08 o
   3  -8  10        9.84        8.54      1.65 o
   4  -8  10       38.09       34.98      2.09 o
   5  -8  10       13.44       14.24      2.45 o
   6  -8  10       34.25       27.75      1.98 o
   7  -8  10        0.01       -0.99      0.99 o
  -7  -7  10        6.58        8.95      1.36 o
  -6  -7  10      105.88      100.02      2.75 o
  -5  -7  10        1.91        0.68      0.66 o
  -4  -7  10       12.80       15.69      1.12 o
  -3  -7  10        9.61       11.26      1.28 o
  -2  -7  10       20.83       21.90      1.32 o
  -1  -7  10      278.68      287.98      5.86 o
   0  -7  10      279.54      284.11      5.82 o
   1  -7  10      273.18      263.34      5.43 o
   2  -7  10       19.38       22.07      1.34 o
   3  -7  10       99.54       98.76      4.41 o
   4  -7  10        8.93        5.98      0.94 o
   5  -7  10      297.82      302.18      7.30 o
   6  -7  10        4.02        5.05      1.18 o
   7  -7  10       69.68       69.22      2.92 o
   8  -7  10       21.67       29.33      2.97 o
  -8  -6  10       11.63       13.42      2.32 o
  -7  -6  10       22.88       20.60      1.24 o
  -6  -6  10        1.41        1.20      1.06 o
  -5  -6  10        8.02        9.91      0.97 o
  -4  -6  10        6.04        6.64      1.02 o
  -3  -6  10       17.76       19.94      1.12 o
  -2  -6  10       79.89       76.97      2.39 o
  -1  -6  10       13.45       12.54      1.02 o
   0  -6  10       41.43       44.05      1.78 o
   1  -6  10        6.07        7.51      0.91 o
   2  -6  10       34.79       33.87      1.58 o
   3  -6  10       61.10       54.98      1.94 o
   4  -6  10       97.44       94.05      2.63 o
   5  -6  10        6.21        4.03      1.13 o
   6  -6  10       41.18       40.68      2.84 o
   7  -6  10      112.13      124.25      3.92 o
   8  -6  10        4.35        3.61      1.28 o
  -8  -5  10       10.29       13.93      2.32 o
  -7  -5  10        6.08        6.74      0.81 o
  -6  -5  10        2.70        3.77      0.71 o
  -5  -5  10        6.88        6.67      0.81 o
  -4  -5  10       12.86       12.08      0.97 o
  -3  -5  10       34.58       32.62      1.42 o
  -2  -5  10        4.55        3.41      0.65 o
  -1  -5  10       79.29       78.21      2.35 o
   0  -5  10        3.93        2.42      0.87 o
   1  -5  10        2.73        2.52      0.68 o
   2  -5  10        6.60        6.96      0.83 o
   3  -5  10       35.83       39.76      1.58 o
   4  -5  10        1.23        0.77      0.68 o
   5  -5  10       21.33       21.12      1.39 o
   6  -5  10       14.80       13.37      1.06 o
   7  -5  10       39.34       37.66      2.09 o
   8  -5  10       31.64       31.24      2.01 o
  -9  -4  10        5.63        5.79      1.09 o
  -8  -4  10       16.67       13.84      1.24 o
  -7  -4  10       81.79       79.19      2.85 o
  -6  -4  10        0.30        2.00      0.66 o
  -5  -4  10        4.39        1.42      0.64 o
  -4  -4  10      513.64      499.47      8.58 o
  -3  -4  10        0.59        1.65      0.59 o
  -2  -4  10        0.28       -0.12      0.59 o
  -1  -4  10        3.18        2.12      0.68 o
   0  -4  10        0.27       -0.05      0.53 o
   1  -4  10        0.28        0.10      0.53 o
   2  -4  10        0.25        0.07      0.56 o
   3  -4  10        9.88        8.83      1.59 o
   4  -4  10       30.31       26.76      1.34 o
   5  -4  10      192.99      193.69      4.21 o
   6  -4  10       19.01       23.00      1.34 o
   7  -4  10       51.34       47.73      3.61 o
   8  -4  10        3.70        5.33      1.55 o
   9  -4  10       12.32       12.13      2.06 o
  -9  -3  10        0.40        0.75      0.78 o
  -8  -3  10        6.31        4.99      0.81 o
  -7  -3  10       12.15       12.13      1.03 o
  -6  -3  10       19.27       17.32      0.85 o
  -5  -3  10       90.06       91.28      1.90 o
  -4  -3  10      104.17       96.70      1.96 o
  -3  -3  10      210.46      235.00      5.17 o
  -2  -3  10       33.32       30.96      1.40 o
  -1  -3  10        0.18        0.36      0.53 o
   0  -3  10        7.69        5.88      0.71 o
   1  -3  10       12.41        8.72      0.83 o
   2  -3  10       13.54       13.04      1.25 o
   3  -3  10       11.59        7.31      0.83 o
   4  -3  10        2.17        2.58      0.74 o
   5  -3  10      174.80      173.49      3.87 o
   6  -3  10        3.39        2.41      0.79 o
   7  -3  10        3.24        0.26      0.91 o
   8  -3  10        0.82        2.06      1.55 o
   9  -3  10        2.04        1.29      1.55 o
  -9  -2  10        0.43        0.85      0.75 o
  -8  -2  10       16.31       11.96      0.89 o
  -7  -2  10       29.38       29.51      1.20 o
  -6  -2  10       31.06       34.49      1.27 o
  -5  -2  10      154.46      131.56      2.83 o
  -4  -2  10        0.00       -0.02      0.50 o
  -3  -2  10       12.11        8.36      0.68 o
  -2  -2  10       22.31       19.91      1.72 o
  -1  -2  10      134.16      133.91      2.52 o
   0  -2  10       12.11        9.12      0.87 o
   1  -2  10       72.11       70.21      2.08 o
   2  -2  10       20.65       20.24      1.17 o
   3  -2  10        0.04        0.34      0.75 o
   4  -2  10      185.39      183.36      3.95 o
   5  -2  10      304.33      291.03      7.83 o
   6  -2  10       30.37       33.16      1.53 o
   7  -2  10        3.28        6.19      1.55 o
   8  -2  10       28.10       24.26      2.32 o
   9  -2  10        3.47        4.90      1.55 o
  -9  -1  10       61.65       70.67      2.69 o
  -8  -1  10       21.39       20.30      1.15 o
  -7  -1  10       14.93       14.73      1.04 o
  -6  -1  10        3.35        2.02      0.54 o
  -5  -1  10      135.57      144.46      3.85 o
  -4  -1  10      305.62      305.74      5.15 o
  -3  -1  10       13.92       12.20      0.76 o
  -2  -1  10        0.53       -0.29      0.35 o
  -1  -1  10       54.75       52.34      1.39 o
   0  -1  10        9.48        8.43      0.93 o
   1  -1  10        4.33        5.42      0.55 o
   2  -1  10        4.95        5.57      0.53 o
   3  -1  10       28.28       33.47      1.14 o
   4  -1  10      240.82      213.71      3.66 o
   5  -1  10        2.75        4.07      0.60 o
   6  -1  10       57.73       63.25      2.08 o
   7  -1  10        0.00       -0.77      1.03 o
   8  -1  10       28.43       25.03      2.58 o
   9  -1  10       19.66       19.87      2.32 o
  -9   0  10        2.44        1.37      0.78 o
  -8   0  10        0.99        0.46      1.04 o
  -7   0  10       33.95       22.90      1.06 o
  -6   0  10       85.63       81.31      2.34 o
  -5   0  10       17.32       17.82      1.16 o
  -4   0  10        0.17       -0.89      0.59 o
  -3   0  10      188.91      190.56      3.41 o
  -2   0  10      139.48      137.72      3.36 o
  -1   0  10       80.81       83.30      1.90 o
   0   0  10       27.08       25.05      1.01 o
   1   0  10       46.56       41.68      1.28 o
   2   0  10        7.77        5.62      0.63 o
   3   0  10      254.43      234.02      3.92 o
   4   0  10       36.52       40.15      1.33 o
   5   0  10       51.74       61.02      1.61 o
   6   0  10       17.10       15.16      1.02 o
   7   0  10       53.36       51.82      2.09 o
   8   0  10        4.35        7.36      1.09 o
  -9   1  10        8.25        7.78      1.24 o
  -8   1  10        2.94        2.54      0.65 o
  -7   1  10        2.76        3.66      0.66 o
  -6   1  10       16.93        9.46      0.99 o
  -5   1  10      405.42      356.57      6.78 o
  -4   1  10       25.30       27.12      1.88 o
  -3   1  10        0.18       -0.56      0.45 o
  -2   1  10      581.57      585.72      8.56 o
  -1   1  10      684.53      680.83      9.82 o
   0   1  10      275.98      285.96      4.59 o
   1   1  10      296.74      312.21      4.91 o
   2   1  10        1.95        1.87      0.58 o
   3   1  10      523.18      544.17      8.03 o
   4   1  10       33.33       32.40      1.23 o
   5   1  10       34.94       25.28      1.25 o
   6   1  10        1.44        0.90      0.64 o
   7   1  10        0.56        0.72      0.81 o
   8   1  10        0.93        0.90      0.91 o
  -9   2  10       25.63       30.54      1.91 o
  -8   2  10        6.27        7.64      0.71 o
  -7   2  10       16.80       15.63      1.61 o
  -6   2  10      166.22      160.47      3.70 o
  -5   2  10       25.98       20.00      1.92 o
  -4   2  10        8.18       10.73      1.18 o
  -3   2  10      107.32      107.32      3.04 o
  -2   2  10       69.85       71.16      1.97 o
  -1   2  10       14.06       12.24      1.18 o
   0   2  10      255.74      231.88      3.90 o
   1   2  10      159.66      159.11      2.93 o
   2   2  10       79.80       83.06      1.91 o
   3   2  10       53.80       72.60      1.80 o
   4   2  10        6.66        3.27      0.71 o
   5   2  10       17.02       17.58      1.89 o
   6   2  10        0.71        0.09      0.60 o
   7   2  10       25.22       34.06      2.58 o
   8   2  10       26.66       32.26      2.58 o
  -9   3  10        9.10       12.76      1.94 o
  -8   3  10        3.08        5.29      0.96 o
  -7   3  10       72.37       74.49      2.45 o
  -6   3  10        7.17        8.24      1.59 o
  -5   3  10       26.37       25.94      2.10 o
  -4   3  10       13.10        9.84      1.55 o
  -3   3  10      264.15      253.49      5.88 o
  -2   3  10        6.43        3.35      0.86 o
  -1   3  10       16.88       18.65      1.19 o
   0   3  10       15.20       17.15      0.89 o
   1   3  10        4.03        2.86      0.82 o
   2   3  10      195.47      210.01      3.67 o
   3   3  10      167.17      151.88      3.32 o
   4   3  10        1.43        2.33      0.71 o
   5   3  10       11.89       12.72      1.29 o
   6   3  10        6.57        2.32      1.29 o
   7   3  10        2.74        2.84      1.29 o
  -8   4  10       15.97       15.48      1.43 o
  -7   4  10       66.30       61.29      2.46 o
  -6   4  10       10.28       11.53      1.05 o
  -5   4  10       16.39       16.65      1.25 o
  -4   4  10       77.12       86.57      2.85 o
  -3   4  10        0.12       -1.55      1.03 o
  -2   4  10      286.07      296.69      6.73 o
  -1   4  10      220.84      220.34      6.20 o
   0   4  10       27.51       17.65      1.20 o
   1   4  10        0.82       -0.35      0.71 o
   2   4  10       22.10       20.40      1.20 o
   3   4  10      108.29       88.94      3.10 o
   4   4  10       58.86       58.09      2.53 o
   5   4  10       17.20       19.98      1.48 o
   6   4  10        1.51        2.84      1.29 o
   7   4  10        8.58       10.32      1.81 o
  -8   5  10       10.81       12.02      1.43 o
  -7   5  10       14.04       10.22      1.17 o
  -6   5  10        7.52        9.97      1.30 o
  -5   5  10        2.52        4.67      0.89 o
  -4   5  10       72.46       65.87      2.54 o
  -3   5  10       14.47       16.04      1.36 o
  -2   5  10        7.19        8.23      1.09 o
  -1   5  10       96.00       85.33      2.72 o
   0   5  10        5.63        7.63      1.09 o
   1   5  10        0.57        0.58      0.66 o
   2   5  10        0.21        0.77      0.86 o
   3   5  10       10.58       23.58      1.94 o
   4   5  10       18.45       15.03      2.06 o
   5   5  10       36.48       38.45      2.58 o
   6   5  10        3.36        0.00      1.03 o
  -7   6  10        0.01        0.84      0.99 o
  -6   6  10        4.42        7.57      1.05 o
  -5   6  10        2.71        2.06      1.03 o
  -4   6  10        1.19        0.65      0.91 o
  -3   6  10       17.46       14.84      1.14 o
  -2   6  10       41.90       41.19      1.71 o
  -1   6  10       45.97       55.85      1.93 o
   0   6  10        0.55        0.26      0.77 o
   1   6  10       16.10       16.52      1.81 o
   2   6  10        0.15       -0.52      1.03 o
   3   6  10        1.15        0.26      0.86 o
   4   6  10       11.46       11.78      1.29 o
   5   6  10        0.75        1.29      1.29 o
  -6   7  10       10.74       11.44      1.36 o
  -5   7  10        2.81        4.09      1.18 o
  -4   7  10       72.63       83.06      2.97 o
  -3   7  10        2.05       -0.77      0.91 o
  -2   7  10       10.67       10.60      1.09 o
  -1   7  10       22.93       27.75      1.53 o
   0   7  10       17.23       13.31      1.36 o
   1   7  10       26.85       22.46      1.61 o
   2   7  10        0.23        0.49      1.42 o
   3   7  10        4.07        2.81      0.99 o
  -4   8  10       37.85       39.85      2.97 o
  -3   8  10        0.12       -1.03      1.81 o
  -2   8  10        3.33        1.81      0.91 o
  -1   8  10       12.52       11.05      1.94 o
   0   8  10        0.08       -0.36      1.81 o
   1   8  10       13.20       12.90      1.81 o
   2   8  10        2.43        0.00      1.29 o
  -1 -10  11       28.22       34.72      2.28 o
   0 -10  11       33.88       30.25      2.09 o
   1 -10  11       16.91       15.48      1.73 o
   2 -10  11       35.04       36.09      2.35 o
  -3  -9  11       20.33       24.87      1.91 o
  -2  -9  11       26.16       25.39      1.91 o
  -1  -9  11       43.18       44.17      2.01 o
   0  -9  11      130.41      143.00      3.81 o
   1  -9  11       21.31       18.91      1.73 o
   2  -9  11        6.32        6.57      1.55 o
   3  -9  11       14.95       18.15      1.80 o
   4  -9  11        8.61       11.90      2.19 o
  -5  -8  11        1.60       -0.58      0.66 o
  -4  -8  11        0.99       -0.14      0.99 o
  -3  -8  11        6.27        6.92      1.18 o
  -2  -8  11        7.99        7.22      1.42 o
  -1  -8  11       23.68       23.90      1.47 o
   0  -8  11       35.75       32.11      1.67 o
   1  -8  11       18.98       20.43      1.39 o
   2  -8  11        0.95       -0.42      1.03 o
   3  -8  11        0.65        0.60      1.05 o
   4  -8  11       32.79       37.42      5.55 o
   5  -8  11       45.06       46.16      2.54 o
   6  -8  11       22.53       19.30      1.91 o
  -6  -7  11       19.56       21.42      1.36 o
  -5  -7  11        6.47        5.75      0.97 o
  -4  -7  11        0.39       -0.54      0.90 o
  -3  -7  11       92.30       98.74      3.34 o
  -2  -7  11      125.54      129.67      3.34 o
  -1  -7  11        8.93        9.55      1.58 o
   0  -7  11      247.31      253.04      5.37 o
   1  -7  11        4.43        6.13      1.32 o
   2  -7  11      232.92      232.33      5.05 o
   3  -7  11       64.59       62.36      2.23 o
   4  -7  11        1.28        1.62      2.19 o
   5  -7  11       13.12       13.50      1.54 o
   6  -7  11        7.45        8.09      2.19 o
  -7  -6  11        0.22       -1.24      0.86 o
  -6  -6  11       34.57       39.26      1.75 o
  -5  -6  11        0.40        0.96      0.71 o
  -4  -6  11       31.23       30.72      1.45 o
  -3  -6  11       37.30       34.54      1.98 o
  -2  -6  11       12.74       11.02      1.20 o
  -1  -6  11       62.33       62.35      2.34 o
   0  -6  11       19.96       17.00      1.29 o
   1  -6  11      120.33      127.50      3.27 o
   2  -6  11       83.50       85.05      2.57 o
   3  -6  11        8.38        6.89      0.99 o
   4  -6  11        0.02       -0.56      0.68 o
   5  -6  11        1.90        0.09      1.03 o
   6  -6  11        2.36        2.16      1.18 o
   7  -6  11        0.01        0.83      1.18 o
  -7  -5  11       11.25        9.81      2.06 o
  -6  -5  11        0.00        0.48      0.66 o
  -5  -5  11        5.54        4.26      0.74 o
  -4  -5  11        8.49        6.18      0.81 o
  -3  -5  11      136.65      134.28      3.11 o
  -2  -5  11      106.16      115.78      3.03 o
  -1  -5  11      146.31      158.89      3.79 o
   0  -5  11       19.66       17.03      1.22 o
   1  -5  11        6.86        7.08      0.94 o
   2  -5  11        6.79        3.95      0.83 o
   3  -5  11       13.36       14.00      1.14 o
   4  -5  11        0.01        0.00      0.68 o
   5  -5  11      127.81      132.50      4.10 o
   6  -5  11       33.26       37.72      4.00 o
   7  -5  11       70.33       85.57      3.28 o
  -8  -4  11       34.72       35.35      3.35 o
  -7  -4  11        7.18        5.89      1.09 o
  -6  -4  11        1.05        0.98      0.86 o
  -5  -4  11       21.85       22.84      1.27 o
  -4  -4  11      194.84      198.08      4.10 o
  -3  -4  11        2.49        0.57      0.81 o
  -2  -4  11       23.79       20.99      1.32 o
  -1  -4  11      188.05      178.50      3.98 o
   0  -4  11       10.47        8.58      0.99 o
   1  -4  11        1.02        1.43      0.68 o
   2  -4  11       94.73       90.84      2.61 o
   3  -4  11       20.08       16.41      1.14 o
   4  -4  11       44.95       41.05      1.73 o
   5  -4  11       11.20       11.01      1.04 o
   6  -4  11        0.07        0.26      0.91 o
   7  -4  11        9.71        8.05      2.06 o
   8  -4  11        4.82        3.35      1.55 o
  -8  -3  11        4.03        3.61      1.81 o
  -7  -3  11        1.31        2.16      0.90 o
  -6  -3  11       27.60       28.94      1.67 o
  -5  -3  11        8.21        9.83      0.89 o
  -4  -3  11        9.94       10.93      1.24 o
  -3  -3  11       30.35       29.98      3.61 o
  -2  -3  11       40.62       44.05      1.74 o
  -1  -3  11        1.32        0.26      0.68 o
   0  -3  11        9.26        8.68      1.68 o
   1  -3  11        8.80       11.46      1.02 o
   2  -3  11        2.43        1.87      0.68 o
   3  -3  11       13.76       12.03      1.02 o
   4  -3  11       44.69       40.87      1.73 o
   5  -3  11        4.80        5.75      0.89 o
   6  -3  11        5.83        3.69      1.55 o
   7  -3  11        2.87        5.93      1.55 o
   8  -3  11        5.86        7.23      1.81 o
  -8  -2  11        4.57        4.78      1.55 o
  -7  -2  11        9.37        9.90      1.00 o
  -6  -2  11        1.70        1.26      0.66 o
  -5  -2  11       30.26       28.48      1.25 o
  -4  -2  11      920.89      916.10     17.12 o
  -3  -2  11       33.84       38.79      2.32 o
  -2  -2  11        9.77        8.44      0.94 o
  -1  -2  11      132.43      134.35      3.22 o
   0  -2  11      311.22      329.15      6.34 o
   1  -2  11        1.34        0.79      0.85 o
   2  -2  11       29.10       24.76      1.32 o
   3  -2  11       92.73       84.39      2.41 o
   4  -2  11      246.10      266.36      5.43 o
   5  -2  11      201.74      204.32      5.13 o
   6  -2  11       12.26       13.74      2.06 o
   7  -2  11        0.22        0.00      1.29 o
   8  -2  11        3.45        2.06      1.55 o
  -8  -1  11        0.04       -0.60      0.81 o
  -7  -1  11        1.84        4.42      0.86 o
  -6  -1  11        5.50        6.94      0.81 o
  -5  -1  11       39.52       51.39      2.10 o
  -4  -1  11        1.11        2.86      1.29 o
  -3  -1  11        3.94        5.92      0.71 o
  -2  -1  11      219.28      221.26      4.11 o
  -1  -1  11        6.16        3.58      0.61 o
   0  -1  11      223.36      215.72      3.72 o
   1  -1  11       15.14       10.87      1.22 o
   2  -1  11      254.68      260.54      5.32 o
   3  -1  11      119.08      121.91      3.18 o
   4  -1  11       10.57        7.22      0.94 o
   5  -1  11        7.15       13.45      1.09 o
   6  -1  11        6.54        6.71      1.55 o
   7  -1  11       43.38       37.42      2.84 o
   8  -1  11        0.34       -1.55      1.03 o
  -8   0  11        0.57        1.14      0.86 o
  -7   0  11       58.55       56.21      1.78 o
  -6   0  11       69.01       53.47      2.23 o
  -5   0  11        2.37        2.52      0.81 o
  -4   0  11       23.30       25.67      4.13 o
  -3   0  11       63.08       61.00      1.75 o
  -2   0  11      507.53      491.81      8.12 o
  -1   0  11       48.02       42.95      1.72 o
   0   0  11       41.76       43.98      1.56 o
   1   0  11       82.12       82.51      1.87 o
   2   0  11       94.94       89.75      2.04 o
   3   0  11      154.35      152.16      2.91 o
   4   0  11        0.52        0.41      0.51 o
   5   0  11        0.00        0.38      0.68 o
   6   0  11        3.34        2.58      1.29 o
   7   0  11        0.01        0.52      1.29 o
  -8   1  11        9.93       11.22      1.09 o
  -7   1  11       21.24       24.67      1.30 o
  -6   1  11       15.88       11.71      2.19 o
  -5   1  11       16.53       17.48      3.10 o
  -4   1  11       77.21       79.62      2.60 o
  -3   1  11      173.07      180.85      7.62 o
  -2   1  11       23.72       20.83      1.03 o
  -1   1  11      466.61      482.41      7.26 o
   0   1  11      887.43      862.38     12.31 o
   1   1  11       28.46       19.90      0.95 o
   2   1  11      189.70      202.93      3.60 o
   3   1  11       10.42        9.58      0.77 o
   4   1  11      217.21      215.23      4.37 o
   5   1  11        0.35        1.25      0.71 o
   6   1  11        4.83        3.90      0.99 o
   7   1  11       16.19       21.63      1.54 o
  -8   2  11        4.06        5.20      0.98 o
  -7   2  11        0.08        0.88      0.86 o
  -6   2  11      122.66      128.64     10.20 o
  -5   2  11        0.91        2.53      0.90 o
  -4   2  11       45.52       41.26      1.86 o
  -3   2  11        3.04        2.56      1.68 o
  -2   2  11        1.12        0.32      0.81 o
  -1   2  11      142.35      150.68      5.21 o
   0   2  11       41.81       43.01      1.39 o
   1   2  11       32.90       26.49      1.15 o
   2   2  11       13.91       17.21      0.92 o
   3   2  11       37.13       33.85      1.35 o
   4   2  11       91.40       72.49      2.17 o
   5   2  11        9.44        4.61      0.99 o
   6   2  11       45.47       54.10      2.28 o
   7   2  11       17.83       22.45      2.06 o
  -8   3  11        1.81        1.33      1.05 o
  -7   3  11        8.15        7.02      1.18 o
  -6   3  11        3.91        1.81      1.42 o
  -5   3  11        0.72        1.00      0.81 o
  -4   3  11        2.23        3.47      0.99 o
  -3   3  11       20.32       25.61      1.61 o
  -2   3  11       78.20       70.05      2.54 o
  -1   3  11        3.50        3.87      2.45 o
   0   3  11      306.07      320.83      5.21 o
   1   3  11      465.45      460.43      7.07 o
   2   3  11       12.84       15.59      0.91 o
   3   3  11        1.88        1.52      0.97 o
   4   3  11        0.06        0.52      0.66 o
   5   3  11        1.88        1.29      1.03 o
   6   3  11        8.98        9.81      1.55 o
  -7   4  11       62.85       74.18      2.79 o
  -6   4  11       27.57       29.01      1.80 o
  -5   4  11       10.71       12.50      1.36 o
  -4   4  11       19.87       10.59      1.18 o
  -3   4  11       63.14       65.66      2.42 o
  -2   4  11       12.72        9.12      1.81 o
  -1   4  11        0.02       -0.95      0.81 o
   0   4  11       26.97       26.09      1.64 o
   1   4  11        0.02        0.32      0.71 o
   2   4  11       11.28       10.43      1.29 o
   3   4  11       68.82       80.31      2.96 o
   4   4  11       10.13       11.73      1.24 o
   5   4  11        0.94        0.00      1.03 o
  -7   5  11        4.21        5.04      1.18 o
  -6   5  11       16.40       18.88      1.94 o
  -5   5  11       14.83       12.84      1.94 o
  -4   5  11        0.23       -1.58      1.42 o
  -3   5  11       31.38       35.19      1.91 o
  -2   5  11       55.95       59.88      2.46 o
  -1   5  11       60.89       61.50      2.46 o
   0   5  11        8.12       10.17      1.18 o
   1   5  11       10.26        9.03      1.55 o
   2   5  11       83.93       99.14      3.39 o
   3   5  11        0.12        0.83      0.86 o
   4   5  11        8.45        9.03      1.55 o
  -6   6  11        0.01        1.24      0.99 o
  -5   6  11        0.01        0.54      1.16 o
  -4   6  11        7.96       10.12      1.81 o
  -3   6  11       84.56       95.65      3.74 o
  -2   6  11        8.54        6.93      1.81 o
  -1   6  11        0.25        0.40      1.03 o
   0   6  11        2.34        3.87      1.29 o
   1   6  11        1.46        2.84      1.29 o
   2   6  11        0.28       -1.29      1.03 o
   3   6  11       19.47       24.26      2.32 o
  -4   7  11        1.68       -0.14      1.55 o
  -3   7  11        2.82        2.84      1.09 o
  -2   7  11        1.14        2.45      1.09 o
  -1   7  11        4.73        3.87      1.55 o
   0   7  11       26.82       26.32      2.32 o
   1   7  11        0.47       -0.52      1.29 o
   0  -9  12       57.24       59.89      2.90 o
   1  -9  12       15.62       12.81      1.61 o
  -3  -8  12        2.86        3.76      1.24 o
  -2  -8  12        0.25       -0.80      1.16 o
  -1  -8  12       22.46       26.97      1.67 o
   0  -8  12       82.43       84.60      2.72 o
   1  -8  12        0.40       -0.57      0.90 o
   2  -8  12        1.31        1.59      1.05 o
   3  -8  12       44.75       44.41      2.54 o
   4  -8  12        1.25        0.83      1.18 o
  -4  -7  12        3.54        4.83      1.24 o
  -3  -7  12      178.29      197.99      5.44 o
  -2  -7  12       18.13       17.31      4.13 o
  -1  -7  12       17.86       18.12      1.43 o
   0  -7  12        0.12       -0.92      0.75 o
   1  -7  12       77.10       72.23      2.50 o
   2  -7  12       29.14       31.92      2.58 o
   3  -7  12       14.55       13.98      1.61 o
   4  -7  12       22.33       27.90      1.98 o
   5  -7  12        4.51        6.34      1.36 o
  -5  -6  12       14.15       12.94      1.12 o
  -4  -6  12       16.36       18.26      1.61 o
  -3  -6  12       78.57       91.92      3.34 o
  -2  -6  12       40.18       40.44      2.23 o
  -1  -6  12        6.09        6.90      1.02 o
   0  -6  12       22.15       21.26      1.40 o
   1  -6  12        8.22        8.71      1.14 o
   2  -6  12        0.03       -0.26      0.71 o
   3  -6  12        0.17        0.61      1.03 o
   4  -6  12        1.10       -0.47      1.94 o
   5  -6  12       13.65       13.78      1.54 o
   6  -6  12        0.28       -1.29      1.09 o
  -6  -5  12        1.52       -0.38      0.99 o
  -5  -5  12        9.08       11.54      1.02 o
  -4  -5  12      155.96      147.59      3.45 o
  -3  -5  12      221.15      247.17      6.25 o
  -2  -5  12       34.67       34.30      1.71 o
  -1  -5  12       41.80       39.03      1.82 o
   0  -5  12       26.29       28.90      1.58 o
   1  -5  12        4.29        3.59      0.87 o
   2  -5  12        0.12       -0.10      0.87 o
   3  -5  12        1.98        0.37      0.75 o
   4  -5  12       27.53       27.59      1.91 o
   5  -5  12       81.02       82.15      4.26 o
   6  -5  12        4.29        3.39      1.24 o
  -6  -4  12       45.91       42.83      2.29 o
  -5  -4  12        4.81        4.19      1.05 o
  -4  -4  12        0.31        0.32      0.66 o
  -3  -4  12        6.96        5.70      1.05 o
  -2  -4  12      103.20      104.96      2.95 o
  -1  -4  12       34.67       35.42      2.33 o
   0  -4  12       29.66       29.48      1.58 o
   1  -4  12      130.53      127.80      3.47 o
   2  -4  12        1.19        0.74      0.83 o
   3  -4  12        8.01        5.93      0.99 o
   4  -4  12       16.72       20.19      1.94 o
   5  -4  12       64.86       51.42      2.46 o
   6  -4  12        5.98        7.69      1.42 o
  -7  -3  12        1.84        1.81      1.81 o
  -6  -3  12      127.13      133.74      4.15 o
  -5  -3  12       71.39       65.96      2.84 o
  -4  -3  12        3.83        4.08      0.99 o
  -3  -3  12        3.86        3.28      0.99 o
  -2  -3  12       59.70       67.79      2.27 o
  -1  -3  12      169.84      160.37      3.82 o
   0  -3  12      257.48      253.47      5.30 o
   1  -3  12      182.22      183.68      4.23 o
   2  -3  12       11.43       10.83      1.14 o
   3  -3  12        9.97        8.73      0.99 o
   4  -3  12       36.43       42.16      2.97 o
   5  -3  12       28.20       24.15      2.71 o
   6  -3  12       24.88       29.04      2.01 o
  -7  -2  12       34.14       34.58      3.35 o
  -6  -2  12        3.97        4.15      1.05 o
  -5  -2  12        1.36        2.01      1.55 o
  -4  -2  12        9.68        6.97      1.81 o
  -3  -2  12       18.60       18.93      1.81 o
  -2  -2  12        2.63        1.58      0.71 o
  -1  -2  12       20.21       22.75      1.36 o
   0  -2  12      853.71      855.48     14.71 o
   1  -2  12       33.26       35.86      1.71 o
   2  -2  12       80.54       76.57      2.39 o
   3  -2  12        2.20        0.74      0.79 o
   4  -2  12       24.68       22.87      1.43 o
   5  -2  12       70.65       69.94      2.82 o
   6  -2  12        1.65       -0.52      1.29 o
  -7  -1  12        7.06        6.38      1.68 o
  -6  -1  12        6.89        7.93      0.94 o
  -5  -1  12      103.64      107.25     10.33 o
  -4  -1  12        6.31        6.71      1.81 o
  -3  -1  12        6.00        4.90      1.55 o
  -2  -1  12       28.20       29.60      1.67 o
  -1  -1  12        1.68        1.99      0.87 o
   0  -1  12      178.93      189.53      4.29 o
   1  -1  12       80.15       77.99      4.33 o
   2  -1  12        4.01        3.19      0.83 o
   3  -1  12       29.96       40.18      2.63 o
   4  -1  12       24.65       27.41      1.57 o
   5  -1  12       32.07       27.87      2.58 o
   6  -1  12        6.49        4.90      1.55 o
  -7   0  12        5.41        4.98      1.05 o
  -6   0  12       42.74       47.94      3.35 o
  -5   0  12       27.20       37.67      1.91 o
  -4   0  12        2.73        3.61      0.86 o
  -3   0  12        0.04       -0.60      2.58 o
  -2   0  12       51.76       50.31      1.66 o
  -1   0  12       63.61       61.12      1.68 o
   0   0  12        0.93        1.48      0.74 o
   1   0  12        0.43        0.17      0.71 o
   2   0  12       15.85       13.99      1.12 o
   3   0  12       37.79       44.23      1.86 o
   4   0  12       76.67       80.83      2.50 o
   5   0  12       22.00       29.68      2.58 o
   6   0  12        1.99        3.35      1.55 o
  -7   1  12       41.62       48.94      2.29 o
  -6   1  12       24.19       26.35      3.74 o
  -5   1  12       33.31       36.86      2.45 o
  -4   1  12       13.82        8.89      1.05 o
  -3   1  12       40.93       34.22      1.80 o
  -2   1  12        5.43        5.74      1.68 o
  -1   1  12       58.53       57.48      1.66 o
   0   1  12       14.02       15.24      0.94 o
   1   1  12       67.31       67.45      1.81 o
   2   1  12        0.88        0.16      0.62 o
   3   1  12        9.10       12.27      1.20 o
   4   1  12        0.63        1.26      0.81 o
   5   1  12       22.35       25.29      2.32 o
   6   1  12        7.98        8.52      1.81 o
  -7   2  12        0.63        0.03      0.81 o
  -6   2  12        0.08        0.87      1.03 o
  -5   2  12        6.37        9.75      1.42 o
  -4   2  12        0.76       -1.21      0.81 o
  -3   2  12        5.69        4.02      0.99 o
  -2   2  12        6.95        8.16      1.16 o
  -1   2  12       54.16       55.32      2.23 o
   0   2  12        0.01       -0.81      0.59 o
   1   2  12        0.94        1.01      0.63 o
   2   2  12        0.30        0.54      0.71 o
   3   2  12       40.00       53.78      1.87 o
   4   2  12        6.89        7.56      0.99 o
   5   2  12       14.44       19.88      1.46 o
  -6   3  12        0.71       -0.57      0.90 o
  -5   3  12        2.63        2.06      1.29 o
  -4   3  12        0.01       -0.14      0.81 o
  -3   3  12       48.32       54.09      2.42 o
  -2   3  12        4.20        7.51      1.29 o
  -1   3  12       80.53       90.80      2.97 o
   0   3  12       31.00       30.87      1.42 o
   1   3  12       98.08       93.86      2.22 o
   2   3  12       23.18       30.45      1.45 o
   3   3  12        0.11        0.27      0.74 o
   4   3  12       48.40       55.49      3.10 o
   5   3  12       27.74       34.32      2.58 o
  -6   4  12        0.02        1.08      0.99 o
  -5   4  12        0.22       -0.65      0.91 o
  -4   4  12        0.20       -0.21      0.99 o
  -3   4  12        6.78        7.43      1.18 o
  -2   4  12        2.59        0.77      0.91 o
  -1   4  12       10.71        9.51      1.18 o
   0   4  12       17.62       19.43      1.54 o
   1   4  12        2.85        3.10      1.29 o
   2   4  12        0.23        0.67      0.86 o
   3   4  12        8.83       11.35      1.55 o
   4   4  12        3.09        3.10      1.29 o
  -5   5  12       11.17       14.63      1.54 o
  -4   5  12        9.95       12.39      1.36 o
  -3   5  12       19.00       17.37      1.54 o
  -2   5  12       26.90       36.09      2.45 o
  -1   5  12        7.33        5.44      1.55 o
   0   5  12        0.30       -0.69      1.55 o
   1   5  12        0.27       -0.52      1.03 o
   2   5  12       20.80       25.55      2.32 o
  -3   6  12       21.60       27.49      1.91 o
  -2   6  12       79.32       79.00      2.90 o
  -1   6  12        0.08       -0.65      0.91 o
   0   6  12       19.21       24.00      2.32 o
  -2  -7  13       20.69       20.48      2.84 o
  -1  -7  13        4.50        4.95      1.24 o
   0  -7  13        0.61       -0.04      1.05 o
   1  -7  13        0.91        0.95      1.18 o
   2  -7  13       72.54       60.98      8.00 o
  -3  -6  13      119.69      129.37      4.15 o
  -2  -6  13        9.83        8.35      1.24 o
  -1  -6  13       33.96       36.37      2.13 o
   0  -6  13       21.56       22.99      2.61 o
   1  -6  13       80.75       92.16      3.53 o
   2  -6  13       20.00       25.61      1.91 o
   3  -6  13        1.93        1.41      1.55 o
   4  -6  13        1.45        2.60      1.18 o
  -4  -5  13        0.43        1.67      0.99 o
  -3  -5  13       18.71       21.74      2.58 o
  -2  -5  13        0.63        1.03      0.91 o
  -1  -5  13        0.12        1.55      0.87 o
   0  -5  13       77.93       74.31      2.56 o
   1  -5  13       96.38      104.43      3.56 o
   2  -5  13      100.25      110.05      3.82 o
   3  -5  13        3.10        3.02      1.18 o
   4  -5  13        0.69       -0.89      1.55 o
  -5  -4  13        5.71        5.31      1.18 o
  -4  -4  13        8.72       10.66      1.29 o
  -3  -4  13        0.00        0.37      0.81 o
  -2  -4  13        0.58       -0.13      1.42 o
  -1  -4  13       82.46       86.64      2.94 o
   0  -4  13        0.75        0.04      0.87 o
   1  -4  13      128.40      128.21      3.49 o
   2  -4  13      156.97      148.21      6.20 o
   3  -4  13        0.32        0.19      1.16 o
   4  -4  13        7.28        5.56      1.29 o
   5  -4  13        6.03        6.49      1.28 o
  -5  -3  13       54.06       48.25      2.42 o
  -4  -3  13        1.50        3.61      1.81 o
  -3  -3  13        7.18        9.15      1.81 o
  -2  -3  13        7.64       10.62      1.55 o
  -1  -3  13       36.35       40.50      1.86 o
   0  -3  13      364.13      383.65      7.52 o
   1  -3  13       20.79       21.61      1.47 o
   2  -3  13       85.20       96.51      2.91 o
   3  -3  13       30.00       31.63      2.97 o
   4  -3  13       10.19        8.86      1.36 o
   5  -3  13       55.72       60.03      3.36 o
  -6  -2  13        0.35        0.26      1.55 o
  -5  -2  13       16.06        6.19      2.06 o
  -4  -2  13        0.41       -0.52      1.55 o
  -3  -2  13        0.01        0.77      1.55 o
  -2  -2  13       70.52       62.57      2.60 o
  -1  -2  13        2.99        3.49      0.91 o
   0  -2  13       60.50       67.47      2.52 o
   1  -2  13       52.82       44.41      1.89 o
   2  -2  13       68.22       68.19      2.35 o
   3  -2  13       31.27       31.04      1.91 o
   4  -2  13        0.00        0.52      0.91 o
   5  -2  13       18.23       20.22      1.73 o
  -6  -1  13        5.29        4.39      1.81 o
  -5  -1  13       27.37       29.68      3.10 o
  -4  -1  13       36.15       34.84      3.10 o
  -3  -1  13       25.22       24.52      2.58 o
  -2  -1  13       32.46       36.42      2.05 o
  -1  -1  13       56.65       58.23      2.42 o
   0  -1  13       16.47       18.29      1.36 o
   1  -1  13        9.91        9.91      1.09 o
   2  -1  13       19.96       16.14      1.32 o
   3  -1  13        0.69        0.84      0.99 o
   4  -1  13        0.44       -0.19      0.99 o
   5  -1  13       19.59       21.93      2.32 o
  -6   0  13        2.01        4.44      1.05 o
  -5   0  13        4.03        4.13      1.81 o
  -4   0  13       22.16       27.61      2.84 o
  -3   0  13        4.86        5.16      1.81 o
  -2   0  13        6.96        6.45      1.81 o
  -1   0  13       23.70       25.09      1.81 o
   0   0  13        2.14        0.77      0.79 o
   1   0  13       26.76       24.90      1.43 o
   2   0  13        7.25        6.81      1.67 o
   3   0  13        3.97        5.34      1.68 o
   4   0  13        5.60        4.90      1.55 o
  -5   1  13       11.82       19.23      1.52 o
  -4   1  13       31.12       33.29      1.86 o
  -3   1  13       86.33      101.18      5.68 o
  -2   1  13       45.07       48.04      2.10 o
  -1   1  13       10.65       12.32      1.29 o
   0   1  13       14.77       15.04      1.20 o
   1   1  13        8.17        6.11      1.02 o
   2   1  13       32.11       35.91      1.89 o
   3   1  13        1.27        0.52      1.29 o
   4   1  13        5.59        3.10      1.55 o
  -5   2  13        1.58        3.29      1.05 o
  -4   2  13        0.00       -0.26      0.81 o
  -3   2  13       23.99       21.95      1.61 o
  -2   2  13        3.49        2.06      1.29 o
  -1   2  13       13.74       12.78      1.29 o
   0   2  13       25.19       33.78      2.58 o
   1   2  13        0.85        0.64      0.69 o
   2   2  13       15.97       14.63      1.07 o
   3   2  13       11.00       10.07      1.18 o
  -4   3  13       27.41       37.68      2.32 o
  -3   3  13       15.73       20.15      1.61 o
  -2   3  13        0.80        0.33      0.99 o
  -1   3  13       14.75       17.57      2.06 o
   0   3  13       78.64       66.78      2.60 o
   1   3  13        7.59        9.14      0.94 o
   2   3  13        1.42        1.62      1.26 o
  -3   4  13        1.02        1.52      1.68 o
  -2   4  13       23.93       31.00      1.98 o
  -1   4  13        3.79        5.24      1.94 o
   0   4  13        0.04       -1.21      0.81 o
   1   4  13        1.12       -0.52      1.29 o
  -1  -5  14       21.27       26.10      1.91 o
   0  -5  14       31.28       29.62      2.09 o
   1  -5  14       68.84       71.22      3.09 o
  -2  -4  14       34.20       47.43      2.42 o
  -1  -4  14        0.31        0.77      0.99 o
   0  -4  14        1.87        3.63      1.18 o
   1  -4  14        9.37        6.71      1.24 o
   2  -4  14       41.83       51.81      2.71 o
  -3  -3  14        2.68        3.87      1.81 o
  -2  -3  14        2.88        1.15      1.29 o
  -1  -3  14        0.09       -1.08      0.86 o
   0  -3  14       41.03       40.91      1.93 o
   1  -3  14       99.36      113.11      5.03 o
   2  -3  14       44.27       50.48      2.54 o
  -3  -2  14       35.29       41.55      3.61 o
  -2  -2  14        0.03        0.52      1.55 o
  -1  -2  14       30.02       29.94      1.98 o
   0  -2  14       30.24       31.47      1.71 o
   1  -2  14       12.29       16.17      2.19 o
   2  -2  14        1.53        1.42      1.09 o
   3  -2  14        1.94        0.56      0.99 o
  -3  -1  14        2.93        0.77      1.55 o
  -2  -1  14        0.69        0.52      1.55 o
  -1  -1  14       11.34       14.34      1.81 o
   0  -1  14        3.93        9.64      1.36 o
   1  -1  14        6.54        7.26      1.24 o
   2  -1  14        0.25       -1.08      0.86 o
  -3   0  14        8.99        7.48      2.06 o
  -2   0  14       10.62        8.00      2.06 o
  -1   0  14        0.72        0.77      1.55 o
   0   0  14       18.83       17.52      1.68 o
   1   0  14        7.07        5.44      1.68 o
   2   0  14       22.03       24.84      1.73 o
  -3   1  14        0.13       -1.55      1.55 o
  -2   1  14      141.37      165.73      7.23 o
  -1   1  14        9.75       14.19      2.32 o
   0   1  14        4.84        2.06      1.81 o
   1   1  14        0.01       -1.21      0.81 o
 
